# Supplementary material for: Editome profiling and cross-cohort validation reveal A-to-I RNA editing dysregulation in the hippocampus and prefrontal cortex of sepsis patients
Source: Front Psychiatry. 2026 Mar 3;16:1742710. doi: 10.3389/fpsyt.2025.1742710 (PMC12993761; doi:10.3389/fpsyt.2025.1742710)
Supplement: Supplementary Table 1 — The siRNAs and primers used in the current study. [file Table1.xlsx]

## Sheet: Table S1
oligo name	sequence(5'->3')
siRNA
NC-sense	UUCUCCGAACGUGUCACGUTT
NC-antisense	ACGUGACACGUUCGGAGAATT
ADAR-sense	CGCAGAGUUCCUCACCUGUAUUTT
ADAR-antisense	AAUACAGGUGAGGAACUCUGCGTT
qPCR primers
ADAR-F	TCCGTCTCCTGTCCAAAGAAGG
ADAR-R	TTCTTGCTGGGAGCACTCACAC
MAVS-F	ATGGTGCTCACCAAGGTGTCTG
MAVS-F	TCTCAGAGCTGCTGTCTAGCCA
PCR and Sanger sequencing
MAVS-F	GCCCCTCTCCACCTTCTTTC
MAVS-R	AGTTGGGTGATGGGCTCATG
ACTB-F	CGCGAGAAGATGACCCAGAT
ACTB-R	GGGCATACCCCTCGTAGATG
	ß
