# Supplementary material for: Editome profiling and cross-cohort validation reveal A-to-I RNA editing dysregulation in the hippocampus and prefrontal cortex of sepsis patients
Source: Front Psychiatry. 2026 Mar 3;16:1742710. doi: 10.3389/fpsyt.2025.1742710 (PMC12993761; doi:10.3389/fpsyt.2025.1742710)
Supplement: Supplementary Table 3 — Identified high-confidence A-to-I RNA editing sites in the hippocampus samples. [file Table3.xlsx]

## Sheet: Sheet1
site_id	known_site	Consequence	NTchange	AAchange	SYMBOL	description	ensembl_gene_id	BIOTYPE	Existing_variation	Mean_rate	SIFT	PolyPhen	Repeat
ABI2:chr2:203367960	TRUE	intron_variant	c.285+916A>G	-	ABI2	abl interactor 2	ENSG00000138443	protein_coding	-	23.5505	-	-	AluJb
KCNIP4:chr4:21883232	TRUE	intron_variant	c.61+65339A>G	-	KCNIP4	potassium voltage-gated channel interacting protein 4	ENSG00000185774	protein_coding	rs1027519471	6.39769	-	-	AluJr4
ZSWIM6:chr5:61379060	TRUE	intron_variant	c.676+46112A>G	-	ZSWIM6	zinc finger SWIM-type containing 6	ENSG00000130449	protein_coding	rs1340083142	21.7676	-	-	AluJr
AL162253.2:chr9:5614525	TRUE	intron_variant,non_coding_transcript_variant	n.182+15042A>G	-	AL162253.2	NA	ENSG00000286162	lncRNA	-	12.5723	-	-	AluSz
KLHL8:chr4:87208440	TRUE	intron_variant	c.-152+11978A>G	-	KLHL8	kelch like family member 8	ENSG00000145332	protein_coding	-	24.7905	-	-	AluJb
PCDH9:chr13:66853848	FALSE	intron_variant	c.3138+49656A>G	-	PCDH9	protocadherin 9	ENSG00000184226	protein_coding	-	5.71714	-	-	FLAM_A
HNRNPC:chr14:21244135	TRUE	intron_variant	c.-36-9906A>G	-	HNRNPC	heterogeneous nuclear ribonucleoprotein C (C1/C2)	ENSG00000092199	protein_coding	-	23.0548	-	-	AluSq
AL031056.1:chr6:149244838	TRUE	non_coding_transcript_exon_variant	n.1477A>G	-	AL031056.1		ENSG00000228408	lncRNA	-	8.80792	-	-	AluSz
METTL7A:chr12:50931504	TRUE	3_prime_UTR_variant	c.*1354A>G	-	METTL7A	methyltransferase like 7A	ENSG00000185432	protein_coding	rs3180345	19.0736	-	-	AluSq2
AL024498.2:chr6:10755898	TRUE	intron_variant	c.100+6200A>G	-	AL024498.2	novel transcript, TMEM14B-SYCP2L readthrough	ENSG00000272162	nonsense_mediated_decay	-	20.2394	-	-	AluSz
AEBP2:chr12:19665129	TRUE	intron_variant	c.339-55504A>G	-	AEBP2	AE binding protein 2	ENSG00000139154	protein_coding	-	8.27308	-	-	AluJb
CASC15:chr6:22178743	FALSE	intron_variant,non_coding_transcript_variant	n.1062-12824A>G	-	CASC15	cancer susceptibility 15	ENSG00000272168	lncRNA	-	5.44786	-	-	L1PA2
FAM155A:chr13:107851877	TRUE	intron_variant	c.915+13805A>G	-	FAM155A	family with sequence similarity 155 member A	ENSG00000204442	protein_coding	-	5.77926	-	-	AluJr
DIP2B:chr12:50528385	TRUE	intron_variant	c.100+23145A>G	-	DIP2B	disco interacting protein 2 homolog B	ENSG00000066084	protein_coding	-	36.9576	-	-	FLAM_C
BMP2K:chr4:78867100	TRUE	intron_variant	c.1231+1380A>G	-	BMP2K	BMP2 inducible kinase	ENSG00000138756	protein_coding	-	11.67	-	-	AluSz6
NOL9:chr1:6525272	TRUE	3_prime_UTR_variant	c.*582A>G	-	NOL9	nucleolar protein 9	ENSG00000162408	protein_coding	-	15.7886	-	-	AluJr
COPG2:chr7:130520321	FALSE	intron_variant	c.2150-11662A>G	-	COPG2	coatomer protein complex subunit gamma 2	ENSG00000158623	protein_coding	-	5.06333	-	-	-
VTI1A:chr10:112780095	TRUE	intron_variant	c.561-35195A>G	-	VTI1A	vesicle transport through interaction with t-SNAREs 1A	ENSG00000151532	protein_coding	-	26.965	-	-	AluJr
ERBB4:chr2:212340176	TRUE	intron_variant	c.82+198273A>G	-	ERBB4	erb-b2 receptor tyrosine kinase 4	ENSG00000178568	protein_coding	-	18.9442	-	-	AluJb
DDX46:chr5:134780968	TRUE	intron_variant	c.766-165A>G	-	DDX46	DEAD-box helicase 46	ENSG00000145833	protein_coding	COSV62801700	9.52077	-	-	AluJr4
PXMP4:chr20:33705050	TRUE	3_prime_UTR_variant	c.*2656A>G	-	PXMP4	peroxisomal membrane protein 4	ENSG00000101417	protein_coding	-	36.9421	-	-	AluSx1
SIK3:chr11:117071826	TRUE	intron_variant	c.273+26317A>G	-	SIK3	SIK family kinase 3	ENSG00000160584	protein_coding	-	30.5119	-	-	AluJb
FAM102A:chr9:127978573	FALSE	intron_variant	c.146+1419A>G	-	FAM102A	family with sequence similarity 102 member A	ENSG00000167106	protein_coding	-	19.0554	-	-	AluSz
BABAM2:chr2:28159839	TRUE	intron_variant	c.680+30459A>G	-	BABAM2	BRISC and BRCA1 A complex member 2	ENSG00000158019	protein_coding	-	23.2305	-	-	AluSx1
NLGN1:chr3:173924598	TRUE	intron_variant	c.646+116766A>G	-	NLGN1	neuroligin 1	ENSG00000169760	protein_coding	-	9.01036	-	-	AluJb
NEK6:chr9:124279341	FALSE	intron_variant	c.-92-13508A>G	-	NEK6	NIMA related kinase 6	ENSG00000119408	protein_coding	-	10.9774	-	-	AluSz
RABGAP1L:chr1:174832275	TRUE	intron_variant	c.2340+20315A>G	-	RABGAP1L	RAB GTPase activating protein 1 like	ENSG00000152061	protein_coding	-	14.1696	-	-	AluSx1
PDE4D:chr5:59163314	TRUE	intron_variant	c.808+17281A>G	-	PDE4D	phosphodiesterase 4D	ENSG00000113448	protein_coding	-	12.675	-	-	AluSp
CADM2:chr3:85330755	TRUE	intron_variant	c.61+371087A>G	-	CADM2	cell adhesion molecule 2	ENSG00000175161	protein_coding	-	11.732	-	-	AluJr
RASGRF2:chr5:81061957	TRUE	intron_variant	c.396-6075A>G	-	RASGRF2	Ras protein specific guanine nucleotide releasing factor 2	ENSG00000113319	protein_coding	-	45.7932	-	-	AluJb
DCLK1:chr13:36101811	TRUE	intron_variant	c.723+10058A>G	-	DCLK1	doublecortin like kinase 1	ENSG00000133083	protein_coding	-	23.676	-	-	AluSx1
KCNIP4:chr4:21137932	TRUE	intron_variant	c.62-255223A>G	-	KCNIP4	potassium voltage-gated channel interacting protein 4	ENSG00000185774	protein_coding	-	19.7786	-	-	AluSz
PUM3:chr9:2767745	TRUE	intron_variant	c.*126+15011A>G	-	PUM3	pumilio RNA binding family member 3	ENSG00000080608	nonsense_mediated_decay	-	17.215	-	-	AluJb
MKLN1:chr7:131416862	TRUE	intron_variant	c.847+2152A>G	-	MKLN1	muskelin 1	ENSG00000128585	protein_coding	-	17.8779	-	-	AluJo
COPG2:chr7:130513290	FALSE	intron_variant	c.2150-4631A>G	-	COPG2	coatomer protein complex subunit gamma 2	ENSG00000158623	protein_coding	-	11.8738	-	-	AluSq2
SNED1:chr2:241055104	TRUE	intron_variant	c.2257+1778A>G	-	SNED1	sushi, nidogen and EGF like domains 1	ENSG00000162804	protein_coding	rs1049537705	32.8012	-	-	AluSx
AC001226.2:chr13:77044916	FALSE	intron_variant	c.566-30602A>G	-	AC001226.2	novel protein	ENSG00000283208	protein_coding	-	6.48571	-	-	-
POGZ:chr1:151456016	TRUE	intron_variant	c.-2+3136A>G	-	POGZ	pogo transposable element derived with ZNF domain	ENSG00000143442	protein_coding	rs1137938	50.4069	-	-	FLAM_C
LSAMP:chr3:116331966	TRUE	intron_variant	c.155+112911A>G	-	LSAMP	limbic system associated membrane protein	ENSG00000185565	protein_coding	-	21.4224	-	-	AluJo
DUSP19:chr2:183099890	TRUE	3_prime_UTR_variant	c.*4232A>G	-	DUSP19	dual specificity phosphatase 19	ENSG00000162999	protein_coding	-	39.6856	-	-	AluSz6
NLGN1:chr3:173811443	TRUE	intron_variant	c.646+3611A>G	-	NLGN1	neuroligin 1	ENSG00000169760	protein_coding	-	16.851	-	-	AluSq2
URB1:chr21:32314263	TRUE	3_prime_UTR_variant	c.*655A>G	-	URB1	URB1 ribosome biogenesis homolog	ENSG00000142207	protein_coding	-	10.1026	-	-	AluSx
ACSL3:chr2:222907714	TRUE	intron_variant	c.-40-1019A>G	-	ACSL3	acyl-CoA synthetase long chain family member 3	ENSG00000123983	protein_coding	rs931425689	15.38	-	-	AluJr
USP4:chr3:49324041	TRUE	intron_variant	c.695+661A>G	-	USP4	ubiquitin specific peptidase 4	ENSG00000114316	protein_coding	rs1412588185	54.6436	-	-	AluSz6
MAVS:chr20:3870544	TRUE	3_prime_UTR_variant	c.*4397A>G	-	MAVS	mitochondrial antiviral signaling protein	ENSG00000088888	protein_coding	-	18.3089	-	-	FLAM_C
FTX:chrX:74266012	TRUE	intron_variant,non_coding_transcript_variant	n.695+8330A>G	-	FTX	FTX transcript, XIST regulator	ENSG00000230590	lncRNA	-	9.33964	-	-	AluJb
SIK3:chr11:117070891	TRUE	intron_variant	c.273+27252A>G	-	SIK3	SIK family kinase 3	ENSG00000160584	protein_coding	-	8.0756	-	-	AluSq2
KIF1B:chr1:10356569	TRUE	intron_variant	c.3917+3833A>G	-	KIF1B	kinesin family member 1B	ENSG00000054523	protein_coding	-	17.2279	-	-	FRAM
TMX2:chr11:57718687	FALSE	intron_variant	c.189+5880A>G	-	TMX2	thioredoxin related transmembrane protein 2	ENSG00000213593	protein_coding	-	16.4088	-	-	AluSx1
OSBPL1A:chr18:24210564	TRUE	intron_variant	c.1602-14364A>G	-	OSBPL1A	oxysterol binding protein like 1A	ENSG00000141447	protein_coding	-	18.8357	-	-	AluJb
LINC01276:chr6:41501515	FALSE	intron_variant,non_coding_transcript_variant	n.402-964A>G	-	LINC01276	long intergenic non-protein coding RNA 1276	ENSG00000226917	lncRNA	-	17.9373	-	-	AluSg7
CFLAR:chr2:201164154	TRUE	3_prime_UTR_variant	c.*181A>G	-	CFLAR	CASP8 and FADD like apoptosis regulator	ENSG00000003402	protein_coding	rs1142195	14.4965	-	-	AluSx1
RAB1A:chr2:65095579	TRUE	intron_variant	c.192+2392A>G	-	RAB1A	RAB1A, member RAS oncogene family	ENSG00000138069	protein_coding	-	11.3459	-	-	AluJr
ADGRB3:chr6:68706990	TRUE	intron_variant	c.757+67558A>G	-	ADGRB3	adhesion G protein-coupled receptor B3	ENSG00000135298	protein_coding	-	18.8589	-	-	AluY
PPP2R2B:chr5:146842538	TRUE	intron_variant	c.268+35464A>G	-	PPP2R2B	protein phosphatase 2 regulatory subunit Bbeta	ENSG00000156475	protein_coding	-	6.35857	-	-	L1PA12
ANK3:chr10:60201785	TRUE	intron_variant	c.1392+1217A>G	-	ANK3	ankyrin 3	ENSG00000151150	protein_coding	rs1426534067	20.2309	-	-	AluSz6
FTX:chrX:74223668	TRUE	intron_variant,non_coding_transcript_variant	n.695+50674A>G	-	FTX	FTX transcript, XIST regulator	ENSG00000230590	lncRNA	-	5.54214	-	-	AluSz
CUL5:chr11:108103378	TRUE	intron_variant	c.2149-812A>G	-	CUL5	cullin 5	ENSG00000166266	protein_coding	-	14.3423	-	-	AluSz6
PPP3CA:chr4:101313273	TRUE	intron_variant	c.58+33466A>G	-	PPP3CA	protein phosphatase 3 catalytic subunit alpha	ENSG00000138814	protein_coding	rs1014701571	11.4038	-	-	FLAM_C
RPL37:chr5:40830625	TRUE	3_prime_UTR_variant	c.*1879A>G	-	RPL37	ribosomal protein L37	ENSG00000145592	protein_coding	rs1435566494	21.9876	-	-	AluSc
RBM3:chrX:48577960	TRUE	3_prime_UTR_variant	c.*519A>G	-	RBM3	RNA binding motif protein 3	ENSG00000102317	protein_coding	-	10.3408	-	-	AluSx
ZFYVE28:chr4:2325675	TRUE	intron_variant	c.702-5404A>G	-	ZFYVE28	zinc finger FYVE-type containing 28	ENSG00000159733	protein_coding	rs1449694981	19.7343	-	-	AluJr
AL591368.1:chr9:81774874	FALSE	intron_variant,non_coding_transcript_variant	n.487-1064A>G	-	AL591368.1		ENSG00000233926	lncRNA	rs1363273310	11.323	-	-	THE1B
WBP1L:chr10:102757925	FALSE	intron_variant	c.90+13782A>G	-	WBP1L	WW domain binding protein 1 like	ENSG00000166272	protein_coding	-	24.1313	-	-	AluSx1
ELP4:chr11:31591401	FALSE	intron_variant	c.382-3369A>G	-	ELP4	elongator acetyltransferase complex subunit 4	ENSG00000109911	protein_coding	rs1219681121	4.29214	-	-	AluY
MCUR1:chr6:13790590	TRUE	3_prime_UTR_variant	c.*219A>G	-	MCUR1	mitochondrial calcium uniporter regulator 1	ENSG00000050393	protein_coding	-	40.62	-	-	AluSx1
PTPRG:chr3:61767909	TRUE	intron_variant	c.190+18927A>G	-	PTPRG	protein tyrosine phosphatase, receptor type G	ENSG00000144724	protein_coding	-	43.5104	-	-	AluJb
TMCC1:chr3:129785989	TRUE	intron_variant	c.576+41814A>G	-	TMCC1	transmembrane and coiled-coil domain family 1	ENSG00000172765	protein_coding	-	10.2368	-	-	AluSz6
MCCC1:chr3:183031877	TRUE	intron_variant	c.1681+2114A>G	-	MCCC1	methylcrotonoyl-CoA carboxylase 1	ENSG00000078070	protein_coding	-	28.4639	-	-	AluJr
CCDC18-AS1:chr1:93334101	TRUE	intron_variant,non_coding_transcript_variant	n.2291+3276A>G	-	CCDC18-AS1	CCDC18 antisense RNA 1	ENSG00000223745	lncRNA	-	6.70259	-	-	AluJr
EFCAB6:chr22:43645852	FALSE	intron_variant	c.1984-10636A>G	-	EFCAB6	EF-hand calcium binding domain 6	ENSG00000186976	protein_coding	-	4.88607	-	-	A-rich
CACNA2D1:chr7:82295564	TRUE	intron_variant	c.294+39571A>G	-	CACNA2D1	calcium voltage-gated channel auxiliary subunit alpha2delta 1	ENSG00000153956	protein_coding	rs1013679944	14.7375	-	-	AluJb
TCF12:chr15:56961084	TRUE	intron_variant	c.148+39986A>G	-	TCF12	transcription factor 12	ENSG00000140262	protein_coding	-	43.1195	-	-	AluSq
AC006001.3:chr7:66533213	TRUE	intron_variant,non_coding_transcript_variant	n.1309-1342A>G	-	AC006001.3	RAB guanine nucleotide exchange factor (GEF) 1 (RABGEF1) pseudogene	ENSG00000229180	processed_transcript	-	24.455	-	-	AluJr
FTX:chrX:74266034	TRUE	intron_variant,non_coding_transcript_variant	n.695+8308A>G	-	FTX	FTX transcript, XIST regulator	ENSG00000230590	lncRNA	-	19.8421	-	-	AluJb
AC008073.3:chr2:24134928	TRUE	intron_variant	c.7-191A>G	-	AC008073.3	novel transcript	ENSG00000276087	nonsense_mediated_decay	-	16.8168	-	-	AluSz6
LRRTM4:chr2:77466772	TRUE	intron_variant	c.1554+51546A>G	-	LRRTM4	leucine rich repeat transmembrane neuronal 4	ENSG00000176204	protein_coding	-	25.9865	-	-	AluSx1
USP4:chr3:49321547	TRUE	intron_variant	c.695+3155A>G	-	USP4	ubiquitin specific peptidase 4	ENSG00000114316	protein_coding	-	14.5422	-	-	AluSx3
RPS6KA2:chr6:166793804	FALSE	intron_variant	c.124-22891A>G	-	RPS6KA2	ribosomal protein S6 kinase A2	ENSG00000071242	protein_coding	rs1478703710	9.39536	-	-	L1PA4
CNTNAP2:chr7:146227304	TRUE	intron_variant	c.97+110331A>G	-	CNTNAP2	contactin associated protein like 2	ENSG00000174469	protein_coding	-	18.15	-	-	AluSz
CFLAR:chr2:201164144	TRUE	3_prime_UTR_variant	c.*171A>G	-	CFLAR	CASP8 and FADD like apoptosis regulator	ENSG00000003402	protein_coding	rs1138258	40.8095	-	-	AluSx1
SLC45A4:chr8:141304545	TRUE	intron_variant	c.-401+3551A>G	-	SLC45A4	solute carrier family 45 member 4	ENSG00000022567	protein_coding	rs1421190095	38.2767	-	-	AluSz
NAALADL2:chr3:175565861	FALSE	intron_variant	c.1654-10180A>G	-	NAALADL2	N-acetylated alpha-linked acidic dipeptidase like 2	ENSG00000177694	protein_coding	-	7.79704	-	-	AluSx
CSMD1:chr8:4754601	TRUE	intron_variant	c.86-117043A>G	-	CSMD1	CUB and Sushi multiple domains 1	ENSG00000183117	protein_coding	-	16.5378	-	-	AluYh3
USP47:chr11:11892781	TRUE	intron_variant	c.556+675A>G	-	USP47	ubiquitin specific peptidase 47	ENSG00000170242	protein_coding	-	19.8242	-	-	AluJo
PRXL2A:chr10:80432520	TRUE	3_prime_UTR_variant	c.*421A>G	-	PRXL2A	peroxiredoxin like 2A	ENSG00000122378	protein_coding	-	5.54714	-	-	AluSx1
TENM3:chr4:182524822	TRUE	intron_variant	c.512-76102A>G	-	TENM3	teneurin transmembrane protein 3	ENSG00000218336	protein_coding	-	41.8887	-	-	AluJb
TENT2:chr5:79648252	TRUE	intron_variant	c.822-365A>G	-	TENT2	terminal nucleotidyltransferase 2	ENSG00000164329	protein_coding	rs561445367	17.876	-	-	FRAM
PKP4:chr2:158515439	TRUE	intron_variant	c.-5-17741A>G	-	PKP4	plakophilin 4	ENSG00000144283	protein_coding	-	12.5004	-	-	FLAM_A
APP:chr21:25928816	FALSE	intron_variant	c.1688-16854A>G	-	APP	amyloid beta precursor protein	ENSG00000142192	protein_coding	-	15.5712	-	-	AluSc
RPS20:chr8:56068901	TRUE	intron_variant	c.*36-371A>G	-	RPS20	ribosomal protein S20	ENSG00000008988	protein_coding	-	15.8512	-	-	AluSx
AK3:chr9:4738826	TRUE	intron_variant	c.151+2111A>G	-	AK3	adenylate kinase 3	ENSG00000147853	protein_coding	rs574818380	22.7259	-	-	AluSz
LSAMP:chr3:116273870	TRUE	intron_variant	c.155+171007A>G	-	LSAMP	limbic system associated membrane protein	ENSG00000185565	protein_coding	-	49.8965	-	-	-
CSMD1:chr8:4237608	TRUE	intron_variant	c.415+182345A>G	-	CSMD1	CUB and Sushi multiple domains 1	ENSG00000183117	protein_coding	-	5.6088	-	-	AluJo
CCSER1:chr4:90838493	FALSE	intron_variant	c.2094+22648A>G	-	CCSER1	coiled-coil serine rich protein 1	ENSG00000184305	protein_coding	-	9.37577	-	-	-
SORBS1:chr10:95386379	TRUE	intron_variant	c.1361-2094A>G	-	SORBS1	sorbin and SH3 domain containing 1	ENSG00000095637	protein_coding	-	15.8558	-	-	AluSz
NCOA1:chr2:24519564	TRUE	intron_variant	c.-396+27376A>G	-	NCOA1	nuclear receptor coactivator 1	ENSG00000084676	protein_coding	-	6.28407	-	-	AluJr
RUBCN:chr3:197689104	TRUE	intron_variant	c.1786+4611A>G	-	RUBCN	RUN and cysteine rich domain containing beclin 1 interacting protein	ENSG00000145016	protein_coding	rs1234023894	33.91	-	-	AluJr
DANT2:chrX:115899851	FALSE	intron_variant,non_coding_transcript_variant	n.331-8270A>G	-	DANT2	DXZ4 associated non-coding transcript 2, distal	ENSG00000235244	lncRNA	-	12.0774	-	-	-
SRGAP3:chr3:9211774	TRUE	intron_variant	c.67+37111A>G	-	SRGAP3	SLIT-ROBO Rho GTPase activating protein 3	ENSG00000196220	protein_coding	-	42.6559	-	-	AluJr
MACF1:chr1:39146418	TRUE	intron_variant	c.220+61980A>G	-	MACF1	microtubule-actin crosslinking factor 1	ENSG00000127603	protein_coding	-	36.63	-	-	AluSz
FTX:chrX:74266028	TRUE	intron_variant,non_coding_transcript_variant	n.695+8314A>G	-	FTX	FTX transcript, XIST regulator	ENSG00000230590	lncRNA	-	9.51036	-	-	AluJb
C2orf92:chr2:97676429	FALSE	intron_variant	c.232+501A>G	-	C2orf92	chromosome 2 open reading frame 92	ENSG00000228486	protein_coding	rs1243332806	14.2395	-	-	AluSx
SP3:chr2:173946800	TRUE	intron_variant	c.1639+8073A>G	-	SP3	Sp3 transcription factor	ENSG00000172845	protein_coding	-	38.9074	-	-	AluJb
FAM155A:chr13:107726673	TRUE	intron_variant	c.915+139009A>G	-	FAM155A	family with sequence similarity 155 member A	ENSG00000204442	protein_coding	-	24.8783	-	-	AluSc
ARL10:chr5:176376281	TRUE	3_prime_UTR_variant	c.*4386A>G	-	ARL10	ADP ribosylation factor like GTPase 10	ENSG00000175414	protein_coding	-	23.1659	-	-	AluSc8
PSME4:chr2:53938518	TRUE	intron_variant	c.546-978A>G	-	PSME4	proteasome activator subunit 4	ENSG00000068878	protein_coding	-	51.2481	-	-	FLAM_A
JARID2:chr6:15289507	TRUE	intron_variant	c.45+42923A>G	-	JARID2	jumonji and AT-rich interaction domain containing 2	ENSG00000008083	protein_coding	-	15.414	-	-	AluJo
BRAF:chr7:140896842	TRUE	intron_variant	c.138+27724A>G	-	BRAF	B-Raf proto-oncogene, serine/threonine kinase	ENSG00000157764	protein_coding	-	26.3129	-	-	AluSx
RBM14:chr11:66629893	TRUE	3_prime_UTR_variant	c.*3225A>G	-	RBM14	RNA binding motif protein 14	ENSG00000239306	protein_coding	-	7.35037	-	-	AluJr4
BTF3L4:chr1:52073662	TRUE	intron_variant	c.168+8724A>G	-	BTF3L4	basic transcription factor 3 like 4	ENSG00000134717	protein_coding	rs1016836010	20.725	-	-	AluJr
NAALADL2:chr3:175565856	FALSE	intron_variant	c.1654-10185A>G	-	NAALADL2	N-acetylated alpha-linked acidic dipeptidase like 2	ENSG00000177694	protein_coding	-	35.1596	-	-	AluSx
EIF4G3:chr1:21145979	TRUE	intron_variant	c.-272+30196A>G	-	EIF4G3	eukaryotic translation initiation factor 4 gamma 3	ENSG00000075151	protein_coding	-	11.9764	-	-	AluJr4
KIF1C:chr17:5026629	TRUE	3_prime_UTR_variant	c.*2478A>G	-	KIF1C	kinesin family member 1C	ENSG00000129250	protein_coding	-	10.8293	-	-	AluJb
PRPF3:chr1:150347036	TRUE	intron_variant	c.1843+545A>G	-	PRPF3	pre-mRNA processing factor 3	ENSG00000117360	protein_coding	-	17.1559	-	-	AluJb
RYR2:chr1:237374339	TRUE	intron_variant	c.385-378A>G	-	RYR2	ryanodine receptor 2	ENSG00000198626	protein_coding	-	26.4588	-	-	FLAM_C
KIF1B:chr1:10377815	TRUE	3_prime_UTR_variant	c.*1228A>G	-	KIF1B	kinesin family member 1B	ENSG00000054523	protein_coding	-	5.88556	-	-	AluSg
AC068547.1:chr2:151941336	TRUE	intron_variant	c.45+32333A>G	-	AC068547.1	novel transcript	ENSG00000283228	nonsense_mediated_decay	-	13.2642	-	-	AluSx1
MRTO4:chr1:19260038	TRUE	3_prime_UTR_variant	c.*1208A>G	-	MRTO4	MRT4 homolog, ribosome maturation factor	ENSG00000053372	protein_coding	-	22.92	-	-	AluSz
NLGN1:chr3:173906798	TRUE	intron_variant	c.646+98966A>G	-	NLGN1	neuroligin 1	ENSG00000169760	protein_coding	rs923332709	31.4076	-	-	AluJo
APBB2:chr4:40847875	TRUE	intron_variant	c.1530-17298A>G	-	APBB2	amyloid beta precursor protein binding family B member 2	ENSG00000163697	protein_coding	-	56.4729	-	-	AluJo
SNX2:chr5:122792486	TRUE	intron_variant	c.109-2780A>G	-	SNX2	sorting nexin 2	ENSG00000205302	protein_coding	rs988004441	22.3294	-	-	AluSq2
JAKMIP2:chr5:147769750	TRUE	intron_variant	c.-149+12706A>G	-	JAKMIP2	janus kinase and microtubule interacting protein 2	ENSG00000176049	protein_coding	rs1358770330	16.2352	-	-	-
CHMP3:chr2:86504622	TRUE	3_prime_UTR_variant	c.*1182A>G	-	CHMP3	charged multivesicular body protein 3	ENSG00000115561	protein_coding	rs531616382	3.88286	-	-	AluJr
SLC35F3:chr1:233922521	FALSE	intron_variant	c.283+16763A>G	-	SLC35F3	solute carrier family 35 member F3	ENSG00000183780	protein_coding	-	15.5921	-	-	L1PA5
CNTNAP2:chr7:146144420	TRUE	intron_variant	c.97+27447A>G	-	CNTNAP2	contactin associated protein like 2	ENSG00000174469	protein_coding	-	6.682	-	-	AluSz
DSCAM:chr21:40574751	TRUE	intron_variant	c.508+118059A>G	-	DSCAM	DS cell adhesion molecule	ENSG00000171587	protein_coding	-	20.6625	-	-	AluSg4
FAM193A:chr4:2649294	TRUE	intron_variant	c.438+2462A>G	-	FAM193A	family with sequence similarity 193 member A	ENSG00000125386	protein_coding	-	25.0594	-	-	AluJo
DNAJC5G:chr2:27276222	TRUE	5_prime_UTR_variant	c.-169A>G	-	DNAJC5G	DnaJ heat shock protein family (Hsp40) member C5 gamma	ENSG00000163793	protein_coding	-	26.1463	-	-	AluSq2
FTX:chrX:74265964	TRUE	intron_variant,non_coding_transcript_variant	n.695+8378A>G	-	FTX	FTX transcript, XIST regulator	ENSG00000230590	lncRNA	-	5.14536	-	-	AluJb
FNBP1:chr9:129921379	TRUE	intron_variant	c.1170+2465A>G	-	FNBP1	formin binding protein 1	ENSG00000187239	protein_coding	-	11.4307	-	-	FLAM_C
COPG2:chr7:130521845	FALSE	intron_variant	c.2150-13186A>G	-	COPG2	coatomer protein complex subunit gamma 2	ENSG00000158623	protein_coding	rs36163687	73.4796	-	-	-
ILDR2:chr1:166911000	TRUE	3_prime_UTR_variant	c.*8355A>G	-	ILDR2	immunoglobulin like domain containing receptor 2	ENSG00000143195	protein_coding	-	14.4545	-	-	AluJr4
SLC1A2:chr11:35280260	TRUE	intron_variant	c.1421+607A>G	-	SLC1A2	solute carrier family 1 member 2	ENSG00000110436	protein_coding	-	14.5445	-	-	AluSx
FDPS:chr1:155316730	TRUE	intron_variant	c.481-1211A>G	-	FDPS	farnesyl diphosphate synthase	ENSG00000160752	protein_coding	-	34.3865	-	-	AluSx1
PPP2R2B:chr5:146811699	TRUE	intron_variant	c.268+66303A>G	-	PPP2R2B	protein phosphatase 2 regulatory subunit Bbeta	ENSG00000156475	protein_coding	-	14.5462	-	-	AluSc8
LINC00342:chr2:95825417	TRUE	intron_variant,non_coding_transcript_variant	n.229+8318A>G	-	LINC00342	long intergenic non-protein coding RNA 342	ENSG00000232931	lncRNA	-	19.0838	-	-	L1PA10
FAM155A:chr13:107851894	TRUE	intron_variant	c.915+13788A>G	-	FAM155A	family with sequence similarity 155 member A	ENSG00000204442	protein_coding	-	29.9731	-	-	AluJr
CPE:chr4:165397859	TRUE	intron_variant	c.307+18331A>G	-	CPE	carboxypeptidase E	ENSG00000109472	protein_coding	-	32.4617	-	-	AluJr
PTP4A2:chr1:31933064	TRUE	intron_variant	c.-594+4923A>G	-	PTP4A2	protein tyrosine phosphatase type IVA, member 2	ENSG00000184007	protein_coding	rs1022215812	38.5387	-	-	AluJb
ATP1A2:chr1:160142550	TRUE	3_prime_UTR_variant	c.*1228A>G	-	ATP1A2	ATPase Na+/K+ transporting subunit alpha 2	ENSG00000018625	protein_coding	-	6.81545	-	-	AluSx3
GPM6A:chr4:175925930	TRUE	intron_variant	c.-23+76379A>G	-	GPM6A	glycoprotein M6A	ENSG00000150625	protein_coding	-	41.4835	-	-	AluSx1
RHOF:chr12:121787883	TRUE	intron_variant	c.226+5269A>G	-	RHOF	ras homolog family member F, filopodia associated	ENSG00000139725	protein_coding	-	8.25815	-	-	AluSz
DAGLB:chr7:6419150	TRUE	intron_variant	c.1219-2229A>G	-	DAGLB	diacylglycerol lipase beta	ENSG00000164535	protein_coding	-	12.355	-	-	AluSg
ZNF518A:chr10:96140675	TRUE	intron_variant	c.-324+7027A>G	-	ZNF518A	zinc finger protein 518A	ENSG00000177853	protein_coding	-	26.9735	-	-	AluJb
PPP1R3E:chr14:23296428	TRUE	3_prime_UTR_variant	c.*2876A>G	-	PPP1R3E	protein phosphatase 1 regulatory subunit 3E	ENSG00000235194	protein_coding	-	10.0754	-	-	AluJr4
ZNF605:chr12:132928905	TRUE	intron_variant	c.230-1743A>G	-	ZNF605	zinc finger protein 605	ENSG00000196458	protein_coding	-	12.53	-	-	AluJb
MARK3:chr14:103498151	TRUE	intron_variant	c.1845-351A>G	-	MARK3	microtubule affinity regulating kinase 3	ENSG00000075413	protein_coding	-	15.9346	-	-	AluSz6
CTNND2:chr5:11536196	TRUE	intron_variant	c.287+28748A>G	-	CTNND2	catenin delta 2	ENSG00000169862	protein_coding	-	30.5953	-	-	AluJr
CYRIB:chr8:129889902	TRUE	intron_variant	c.-10-10431A>G	-	CYRIB	family with sequence similarity 49 member B	ENSG00000153310	protein_coding	rs1366352235	51.6385	-	-	AluSq2
CUL3:chr2:224580922	TRUE	intron_variant	c.66+4022A>G	-	CUL3	cullin 3	ENSG00000036257	protein_coding	-	24.7937	-	-	-
FAM126B:chr2:200978518	TRUE	3_prime_UTR_variant	c.*2752A>G	-	FAM126B	family with sequence similarity 126 member B	ENSG00000155744	protein_coding	-	5.2875	-	-	AluSx3
AP003108.2:chr11:61457516	TRUE	intron_variant	c.378-11148A>G	-	AP003108.2	novel transcript	ENSG00000256591	protein_coding	-	12.9955	-	-	AluJo
FUT8:chr14:65429808	TRUE	intron_variant	c.-326+17815A>G	-	FUT8	fucosyltransferase 8	ENSG00000033170	protein_coding	-	16.0924	-	-	AluJb
USP34:chr2:61198614	TRUE	intron_variant	c.9508+4526A>G	-	USP34	ubiquitin specific peptidase 34	ENSG00000115464	protein_coding	-	17.3316	-	-	AluSx4
DAPK1:chr9:87541428	TRUE	intron_variant	c.62+42289A>G	-	DAPK1	death associated protein kinase 1	ENSG00000196730	protein_coding	-	19.9595	-	-	AluSz6
SIK3:chr11:116995012	TRUE	intron_variant	c.274-37948A>G	-	SIK3	SIK family kinase 3	ENSG00000160584	protein_coding	-	8.6356	-	-	AluSx
FAM155A:chr13:107695965	TRUE	intron_variant	c.915+169717A>G	-	FAM155A	family with sequence similarity 155 member A	ENSG00000204442	protein_coding	-	6.72679	-	-	AluSx
COL4A5:chrX:108607311	TRUE	intron_variant	c.2395+419A>G	-	COL4A5	collagen type IV alpha 5 chain	ENSG00000188153	protein_coding	rs1439849167	33.0139	-	-	AluSx
KLF3-AS1:chr4:38626463	TRUE	intron_variant,non_coding_transcript_variant	n.703-701A>G	-	KLF3-AS1	KLF3 antisense RNA 1	ENSG00000231160	lncRNA	-	21.8224	-	-	AluSx1
RPS6KA2:chr6:166793822	FALSE	intron_variant	c.124-22909A>G	-	RPS6KA2	ribosomal protein S6 kinase A2	ENSG00000071242	protein_coding	-	6.45357	-	-	L1PA4
TTLL7:chr1:83989989	FALSE	intron_variant	c.-177+8942A>G	-	TTLL7	tubulin tyrosine ligase like 7	ENSG00000137941	protein_coding	-	5.07074	-	-	L1PA16
C8orf44:chr8:66681074	TRUE	3_prime_UTR_variant	c.*1120A>G	-	C8orf44	NA	ENSG00000288596	protein_coding	-	30.4724	-	-	AluJo
KCNJ6:chr21:37617292	TRUE	3_prime_UTR_variant	c.*7867A>G	-	KCNJ6	potassium voltage-gated channel subfamily J member 6	ENSG00000157542	protein_coding	-	21.6768	-	-	AluSz6
MIR137HG:chr1:97994381	TRUE	intron_variant,non_coding_transcript_variant	n.1069+535A>G	-	MIR137HG	MIR137 host gene	ENSG00000225206	lncRNA	-	36.9747	-	-	AluSx
RYR2:chr1:237374264	TRUE	intron_variant	c.385-453A>G	-	RYR2	ryanodine receptor 2	ENSG00000198626	protein_coding	-	12.3918	-	-	FLAM_C
ATG12:chr5:115830603	TRUE	3_prime_UTR_variant	c.*1201A>G	-	ATG12	autophagy related 12	ENSG00000145782	protein_coding	-	12.8193	-	-	AluJr4
AK3:chr9:4732912	TRUE	intron_variant	c.151+8025A>G	-	AK3	adenylate kinase 3	ENSG00000147853	protein_coding	-	9.4324	-	-	AluJr
CADM2:chr3:85347171	TRUE	intron_variant	c.61+387503A>G	-	CADM2	cell adhesion molecule 2	ENSG00000175161	protein_coding	-	7.76571	-	-	AluSz
RAD9A:chr11:67330582	TRUE	intron_variant,non_coding_transcript_variant	n.391+9249A>G	-	RAD9A	RAD9 checkpoint clamp component A	ENSG00000172613	processed_transcript	rs1377862780	26.956	-	-	AluJo
ZNF644:chr1:91013147	TRUE	intron_variant	c.-18+8126A>G	-	ZNF644	zinc finger protein 644	ENSG00000122482	protein_coding	-	31.9943	-	-	AluSx
MBNL1:chr3:152329445	TRUE	intron_variant	c.174+29078A>G	-	MBNL1	muscleblind like splicing regulator 1	ENSG00000152601	protein_coding	-	8.53714	-	-	AluJo
PCDH9:chr13:67206049	TRUE	intron_variant	c.3036+19356A>G	-	PCDH9	protocadherin 9	ENSG00000184226	protein_coding	-	5.27036	-	-	AluJo
SPIN3:chrX:56872313	FALSE	intron_variant	c.*286-9770A>G	-	SPIN3	spindlin family member 3	ENSG00000204271	nonsense_mediated_decay	-	9.11577	-	-	L1PA4
SENP5:chr3:196914506	TRUE	intron_variant	c.1885-8908A>G	-	SENP5	SUMO specific peptidase 5	ENSG00000119231	protein_coding	-	16.0093	-	-	AluJo
EPB41L2:chr6:131046120	TRUE	intron_variant	c.-15+17022A>G	-	EPB41L2	erythrocyte membrane protein band 4.1 like 2	ENSG00000079819	protein_coding	rs912638252	18.5771	-	-	AluJr
RAPGEF2:chr4:159269753	FALSE	intron_variant	c.60+1538A>G	-	RAPGEF2	Rap guanine nucleotide exchange factor 2	ENSG00000109756	protein_coding	-	9.53885	-	-	FLAM_C
EIF4G3:chr1:20994767	TRUE	intron_variant	c.30+7946A>G	-	EIF4G3	eukaryotic translation initiation factor 4 gamma 3	ENSG00000075151	protein_coding	-	21.9782	-	-	AluJb
AL683813.2:chrX:136842108	TRUE	non_coding_transcript_exon_variant	n.1841A>G	-	AL683813.2	novel transcript	ENSG00000232611	lncRNA	-	23.079	-	-	AluJo
KLHL42:chr12:27793422	TRUE	intron_variant	c.1066+1521A>G	-	KLHL42	kelch like family member 42	ENSG00000087448	protein_coding	-	50.9852	-	-	AluJo
MATR3:chr5:139298451	TRUE	intron_variant	c.-178+4646A>G	-	MATR3	matrin 3	ENSG00000015479	protein_coding	-	9.79893	-	-	AluSz6
FAM153CP:chr5:178079077	FALSE	intron_variant,non_coding_transcript_variant	n.5727-7167A>G	-	FAM153CP	family with sequence similarity 153 member C	ENSG00000204677	lncRNA	-	22.0676	-	-	AluSc8
AHCYL2:chr7:129241836	TRUE	intron_variant	c.363+16397A>G	-	AHCYL2	adenosylhomocysteinase like 2	ENSG00000158467	protein_coding	-	17.965	-	-	AluJr
METTL7A:chr12:50931497	TRUE	3_prime_UTR_variant	c.*1347A>G	-	METTL7A	methyltransferase like 7A	ENSG00000185432	protein_coding	rs3180344	9.19042	-	-	AluSq2
FTX:chrX:74266333	TRUE	intron_variant,non_coding_transcript_variant	n.695+8009A>G	-	FTX	FTX transcript, XIST regulator	ENSG00000230590	lncRNA	-	17.2104	-	-	AluJo
NOM1:chr7:156970237	TRUE	3_prime_UTR_variant	c.*534A>G	-	NOM1	nucleolar protein with MIF4G domain 1	ENSG00000146909	protein_coding	-	17.3614	-	-	AluSz6
SCMH1:chr1:41157035	TRUE	intron_variant	c.-68+2690A>G	-	SCMH1	Scm polycomb group protein homolog 1	ENSG00000010803	protein_coding	-	18.6214	-	-	AluJr
NCOA1:chr2:24519551	TRUE	intron_variant	c.-396+27363A>G	-	NCOA1	nuclear receptor coactivator 1	ENSG00000084676	protein_coding	-	38.3293	-	-	AluJr
EIF4G3:chr1:20869347	TRUE	intron_variant	c.2563-4085A>G	-	EIF4G3	eukaryotic translation initiation factor 4 gamma 3	ENSG00000075151	protein_coding	-	24.5339	-	-	FLAM_A
AUTS2:chr7:70191946	TRUE	intron_variant	c.660+57375A>G	-	AUTS2	AUTS2, activator of transcription and developmental regulator	ENSG00000158321	protein_coding	-	26.2827	-	-	AluSx1
CCDC18-AS1:chr1:93334131	TRUE	intron_variant,non_coding_transcript_variant	n.2291+3246A>G	-	CCDC18-AS1	CCDC18 antisense RNA 1	ENSG00000223745	lncRNA	-	9.92615	-	-	AluJr
PIGM:chr1:160029864	TRUE	3_prime_UTR_variant	c.*604A>G	-	PIGM	phosphatidylinositol glycan anchor biosynthesis class M	ENSG00000143315	protein_coding	-	10.885	-	-	AluJr
SORT1:chr1:109360535	TRUE	intron_variant	c.441-5066A>G	-	SORT1	sortilin 1	ENSG00000134243	protein_coding	-	8.98435	-	-	AluJr4
EXOC6B:chr2:72708943	TRUE	intron_variant	c.669+9160A>G	-	EXOC6B	exocyst complex component 6B	ENSG00000144036	protein_coding	rs1472780061	14.2886	-	-	AluJr
NNT-AS1:chr5:43575702	TRUE	non_coding_transcript_exon_variant	n.695A>G	-	NNT-AS1	NNT antisense RNA 1	ENSG00000248092	lncRNA	-	14.3543	-	-	AluSz
HS3ST2:chr16:22888410	FALSE	intron_variant	c.486-26534A>G	-	HS3ST2	heparan sulfate-glucosamine 3-sulfotransferase 2	ENSG00000122254	protein_coding	-	11.113	-	-	AluSc8
TRIM9:chr14:50990071	TRUE	intron_variant	c.1604-7968A>G	-	TRIM9	tripartite motif containing 9	ENSG00000100505	protein_coding	-	18.6364	-	-	AluJr
WBP1L:chr10:102773778	TRUE	intron_variant	c.91-24215A>G	-	WBP1L	WW domain binding protein 1 like	ENSG00000166272	protein_coding	-	20.1509	-	-	AluYh3a3
CACNA1B:chr9:138002646	TRUE	intron_variant	c.1975-4121A>G	-	CACNA1B	calcium voltage-gated channel subunit alpha1 B	ENSG00000148408	protein_coding	-	41.2769	-	-	AluJr4
CADM2:chr3:85407801	TRUE	intron_variant	c.62-394246A>G	-	CADM2	cell adhesion molecule 2	ENSG00000175161	protein_coding	rs1228109076	27.9081	-	-	AluJr
FBXO42:chr1:16308542	TRUE	intron_variant	c.251-2623A>G	-	FBXO42	F-box protein 42	ENSG00000037637	protein_coding	-	28.4253	-	-	AluJb
CDKL2:chr4:75595289	TRUE	intron_variant	c.1416+958A>G	-	CDKL2	cyclin dependent kinase like 2	ENSG00000138769	protein_coding	-	19.2714	-	-	AluJr4
ULK1:chr12:131897716	TRUE	intron_variant	c.246+1892A>G	-	ULK1	unc-51 like autophagy activating kinase 1	ENSG00000177169	protein_coding	-	21.8783	-	-	AluJo
PPP4R2:chr3:73005771	TRUE	intron_variant	c.116+7613A>G	-	PPP4R2	protein phosphatase 4 regulatory subunit 2	ENSG00000163605	protein_coding	-	50.82	-	-	AluSp
KCNIP4:chr4:21409175	TRUE	intron_variant	c.62-526466A>G	-	KCNIP4	potassium voltage-gated channel interacting protein 4	ENSG00000185774	protein_coding	-	8.11643	-	-	AluJr
LINC-PINT:chr7:130976900	TRUE	intron_variant,non_coding_transcript_variant	n.1836+7153A>G	-	LINC-PINT	long intergenic non-protein coding RNA, p53 induced transcript	ENSG00000231721	lncRNA	-	8.43714	-	-	AluSz6
PCDH9:chr13:67021633	TRUE	intron_variant	c.3037-118028A>G	-	PCDH9	protocadherin 9	ENSG00000184226	protein_coding	-	18.6167	-	-	AluSx
AL024498.2:chr6:10799574	TRUE	intron_variant	c.100+49876A>G	-	AL024498.2	novel transcript, TMEM14B-SYCP2L readthrough	ENSG00000272162	nonsense_mediated_decay	-	24.4944	-	-	FLAM_C
METTL6:chr3:15410449	TRUE	intron_variant	c.*11+796A>G	-	METTL6	methyltransferase like 6	ENSG00000206562	protein_coding	-	19.031	-	-	AluJb
SRP54-AS1:chr14:34963299	FALSE	intron_variant,non_coding_transcript_variant	n.161+5871A>G	-	SRP54-AS1	SRP54 antisense RNA 1 (head to head)	ENSG00000258704	processed_transcript	rs1316167455	32.9596	-	-	AluSc8
ZNF718:chr4:135181	TRUE	intron_variant	c.226+3676A>G	-	ZNF718	zinc finger protein 718	ENSG00000250312	protein_coding	-	47.1826	-	-	AluSc
IL1RAPL1:chrX:29004130	TRUE	intron_variant	c.82+214705A>G	-	IL1RAPL1	interleukin 1 receptor accessory protein like 1	ENSG00000169306	protein_coding	-	14.7132	-	-	AluSx
LYRM7:chr5:131179508	FALSE	intron_variant	c.19-587A>G	-	LYRM7	LYR motif containing 7	ENSG00000186687	protein_coding	-	18.4281	-	-	AluJr4
JAK1:chr1:65046937	TRUE	intron_variant	c.-162+19691A>G	-	JAK1	Janus kinase 1	ENSG00000162434	protein_coding	-	5.23538	-	-	AluJr4
AHCYL2:chr7:129284574	TRUE	intron_variant	c.363+59135A>G	-	AHCYL2	adenosylhomocysteinase like 2	ENSG00000158467	protein_coding	-	32.0776	-	-	AluSx
PPP1R21:chr2:48494040	TRUE	intron_variant	c.1600-1639A>G	-	PPP1R21	protein phosphatase 1 regulatory subunit 21	ENSG00000162869	protein_coding	rs1489051264	41.337	-	-	AluJb
AC027644.4:chr7:66720466	TRUE	intron_variant	c.398-51417A>G	-	AC027644.4	novel transcript	ENSG00000284461	nonsense_mediated_decay	-	34.4978	-	-	AluSz6
MAN2A1:chr5:109800027	TRUE	intron_variant	c.1943+10500A>G	-	MAN2A1	mannosidase alpha class 2A member 1	ENSG00000112893	protein_coding	-	45.6064	-	-	AluSx
IGF1R:chr15:98714587	TRUE	intron_variant	c.640+6480A>G	-	IGF1R	insulin like growth factor 1 receptor	ENSG00000140443	protein_coding	-	15.6288	-	-	AluJb
OXR1:chr8:106615552	TRUE	intron_variant	c.224-63658A>G	-	OXR1	oxidation resistance 1	ENSG00000164830	protein_coding	-	16.6793	-	-	AluJb
DNAL1:chr14:73700307	TRUE	3_prime_UTR_variant	c.*4365A>G	-	DNAL1	dynein axonemal light chain 1	ENSG00000119661	protein_coding	-	9.34542	-	-	AluSz
SNURF:chr15:24964007	TRUE	intron_variant	c.110+1798A>G	-	SNURF	SNRPN upstream reading frame	ENSG00000273173	protein_coding	-	25.8611	-	-	AluJo
CLASP2:chr3:33548820	TRUE	intron_variant	c.3180+2432A>G	-	CLASP2	cytoplasmic linker associated protein 2	ENSG00000163539	protein_coding	rs1168462189	3.96536	-	-	AluJr
TLN2:chr15:62714242	FALSE	intron_variant	c.2635-2089A>G	-	TLN2	talin 2	ENSG00000171914	protein_coding	rs62004608	23.9244	-	-	AluY
PCDH9:chr13:67153240	TRUE	intron_variant	c.3036+72165A>G	-	PCDH9	protocadherin 9	ENSG00000184226	protein_coding	rs1040348841	4.94429	-	-	AluJo
WBP1L:chr10:102757917	FALSE	intron_variant	c.90+13774A>G	-	WBP1L	WW domain binding protein 1 like	ENSG00000166272	protein_coding	COSV71663108	15.2581	-	-	AluSx1
PRDM1:chr6:106073146	FALSE	intron_variant	c.-66-15055A>G	-	PRDM1	PR/SET domain 1	ENSG00000057657	protein_coding	-	32.0837	-	-	AluSx1
LIMS1:chr2:108563995	TRUE	intron_variant	c.32+29401A>G	-	LIMS1	LIM zinc finger domain containing 1	ENSG00000169756	protein_coding	-	48.9464	-	-	AluJo
AHCYL1:chr1:109998970	TRUE	intron_variant	c.121-10064A>G	-	AHCYL1	adenosylhomocysteinase like 1	ENSG00000168710	protein_coding	-	21.3544	-	-	AluJr
GOLGA4:chr3:37265965	TRUE	intron_variant	c.163-7571A>G	-	GOLGA4	golgin A4	ENSG00000144674	protein_coding	rs910137960	32.5036	-	-	AluJb
NRF1:chr7:129618649	TRUE	intron_variant	c.-7+6825A>G	-	NRF1	nuclear respiratory factor 1	ENSG00000106459	protein_coding	-	22.24	-	-	AluJr
CADM2:chr3:85330701	TRUE	intron_variant	c.61+371033A>G	-	CADM2	cell adhesion molecule 2	ENSG00000175161	protein_coding	-	29.3215	-	-	AluJr
PCDH9:chr13:66822569	TRUE	intron_variant	c.3138+80935A>G	-	PCDH9	protocadherin 9	ENSG00000184226	protein_coding	-	14.0125	-	-	AluSz
GNB1:chr1:1813215	TRUE	intron_variant	c.203+2541A>G	-	GNB1	G protein subunit beta 1	ENSG00000078369	protein_coding	-	12.33	-	-	AluSz
NPL:chr1:182799707	TRUE	intron_variant	c.69-3991A>G	-	NPL	N-acetylneuraminate pyruvate lyase	ENSG00000135838	protein_coding	-	16.976	-	-	FLAM_A
ATP1A2:chr1:160142694	TRUE	3_prime_UTR_variant	c.*1372A>G	-	ATP1A2	ATPase Na+/K+ transporting subunit alpha 2	ENSG00000018625	protein_coding	-	5.21083	-	-	AluSx3
FBN3:chr19:8068688	FALSE	intron_variant	c.8089-2428A>G	-	FBN3	fibrillin 3	ENSG00000142449	protein_coding	rs992579707	13.8281	-	-	AluJo
CACNA2D1:chr7:82298697	TRUE	intron_variant	c.294+36438A>G	-	CACNA2D1	calcium voltage-gated channel auxiliary subunit alpha2delta 1	ENSG00000153956	protein_coding	-	15.8014	-	-	FAM
LINC00342:chr2:95816871	TRUE	non_coding_transcript_exon_variant	n.1589A>G	-	LINC00342	long intergenic non-protein coding RNA 342	ENSG00000232931	lncRNA	-	14.0996	-	-	L1PREC2
APBB2:chr4:40977375	TRUE	intron_variant	c.836-32302A>G	-	APBB2	amyloid beta precursor protein binding family B member 2	ENSG00000163697	protein_coding	-	39.0738	-	-	AluSq2
NLGN1:chr3:173811530	TRUE	intron_variant	c.646+3698A>G	-	NLGN1	neuroligin 1	ENSG00000169760	protein_coding	rs1443923761	8.11	-	-	AluSq2
NAA50:chr3:113729671	TRUE	intron_variant	c.9-5576A>G	-	NAA50	N(alpha)-acetyltransferase 50, NatE catalytic subunit	ENSG00000121579	protein_coding	rs1162716694	17.1072	-	-	AluSz
PPP2R2B:chr5:146974817	TRUE	intron_variant	c.74+80848A>G	-	PPP2R2B	protein phosphatase 2 regulatory subunit Bbeta	ENSG00000156475	protein_coding	-	15.8939	-	-	AluY
MORF4L1:chr15:78888346	TRUE	intron_variant	c.440+997A>G	-	MORF4L1	mortality factor 4 like 1	ENSG00000185787	protein_coding	-	15.0491	-	-	AluJo
DTNA:chr18:34805755	TRUE	intron_variant	c.363-464A>G	-	DTNA	dystrobrevin alpha	ENSG00000134769	protein_coding	-	7.44893	-	-	-
KLHL42:chr12:27793432	TRUE	intron_variant	c.1066+1531A>G	-	KLHL42	kelch like family member 42	ENSG00000087448	protein_coding	-	10.9881	-	-	AluJo
LSAMP:chr3:116420177	TRUE	intron_variant	c.155+24700A>G	-	LSAMP	limbic system associated membrane protein	ENSG00000185565	protein_coding	-	16.9896	-	-	AluSx1
UBE4B:chr1:10139332	TRUE	intron_variant	c.2363+2127A>G	-	UBE4B	ubiquitination factor E4B	ENSG00000130939	protein_coding	-	23.7856	-	-	AluSx
CREG2:chr2:101346038	TRUE	3_prime_UTR_variant	c.*4885A>G	-	CREG2	cellular repressor of E1A stimulated genes 2	ENSG00000175874	protein_coding	-	2.23	-	-	AluJr
DNAL1:chr14:73703055	TRUE	3_prime_UTR_variant	c.*7113A>G	-	DNAL1	dynein axonemal light chain 1	ENSG00000119661	protein_coding	-	27.5655	-	-	AluJr4
CADM2:chr3:85347112	TRUE	intron_variant	c.61+387444A>G	-	CADM2	cell adhesion molecule 2	ENSG00000175161	protein_coding	rs1190485328	23.1873	-	-	AluSz
RBM6:chr3:49983371	TRUE	intron_variant	c.1483+7979A>G	-	RBM6	RNA binding motif protein 6	ENSG00000004534	protein_coding	-	11.4754	-	-	FLAM_C
DLG2:chr11:84857971	TRUE	intron_variant	c.357+253690A>G	-	DLG2	discs large MAGUK scaffold protein 2	ENSG00000150672	protein_coding	-	13.304	-	-	AluJb
AGFG1:chr2:227539720	TRUE	intron_variant	c.1450+2727A>G	-	AGFG1	ArfGAP with FG repeats 1	ENSG00000173744	protein_coding	-	20.7307	-	-	AluJr4
TLN2:chr15:62714234	FALSE	intron_variant	c.2635-2097A>G	-	TLN2	talin 2	ENSG00000171914	protein_coding	rs62004606	8.03444	-	-	AluY
AAK1:chr2:69461720	TRUE	3_prime_UTR_variant	c.*14149A>G	-	AAK1	AP2 associated kinase 1	ENSG00000115977	protein_coding	-	41.1464	-	-	AluSq2
OPTN:chr10:13137158	TRUE	3_prime_UTR_variant	c.*292A>G	-	OPTN	optineurin	ENSG00000123240	protein_coding	-	4.045	-	-	AluSz
ZNF621:chr3:40537482	TRUE	3_prime_UTR_variant	c.*4392A>G	-	ZNF621	zinc finger protein 621	ENSG00000172888	protein_coding	-	8.565	-	-	AluJr
OPCML:chr11:132843162	TRUE	intron_variant	c.167+99764A>G	-	OPCML	opioid binding protein/cell adhesion molecule like	ENSG00000183715	protein_coding	-	38.48	-	-	AluSp
NCAM2:chr21:21076067	TRUE	intron_variant	c.55+77449A>G	-	NCAM2	neural cell adhesion molecule 2	ENSG00000154654	protein_coding	COSV53080382	10.1289	-	-	AluSx
PITPNC1:chr17:67401818	TRUE	intron_variant	c.48+23616A>G	-	PITPNC1	phosphatidylinositol transfer protein cytoplasmic 1	ENSG00000154217	protein_coding	rs1398358754	14.7704	-	-	AluSg7
SNTG1:chr8:50277242	TRUE	intron_variant	c.-28+104607A>G	-	SNTG1	syntrophin gamma 1	ENSG00000147481	protein_coding	-	26.8272	-	-	AluJr
ROCK2:chr2:11188153	TRUE	intron_variant	c.4163+3995A>G	-	ROCK2	Rho associated coiled-coil containing protein kinase 2	ENSG00000134318	protein_coding	-	22.0895	-	-	AluSg7
MRPS16:chr10:73249057	TRUE	3_prime_UTR_variant	c.*1795A>G	-	MRPS16	mitochondrial ribosomal protein S16	ENSG00000182180	protein_coding	rs1071674	23.7512	-	-	AluJr
CLASP2:chr3:33547927	TRUE	intron_variant	c.3181-3086A>G	-	CLASP2	cytoplasmic linker associated protein 2	ENSG00000163539	protein_coding	-	14.848	-	-	AluJb
SNHG14:chr15:25294906	TRUE	intron_variant,non_coding_transcript_variant	n.5766+16022A>G	-	SNHG14	small nucleolar RNA host gene 14	ENSG00000224078	lncRNA	-	20.4428	-	-	L1MA9
OSGEP:chr14:20450182	TRUE	intron_variant	c.412-916A>G	-	OSGEP	O-sialoglycoprotein endopeptidase	ENSG00000092094	protein_coding	-	18.7484	-	-	AluSx1
LRP1B:chr2:142117083	TRUE	intron_variant	c.82+13565A>G	-	LRP1B	LDL receptor related protein 1B	ENSG00000168702	protein_coding	-	7.48615	-	-	-
PGBD5:chr1:230418568	TRUE	intron_variant	c.331+7030A>G	-	PGBD5	piggyBac transposable element derived 5	ENSG00000177614	protein_coding	-	24.9218	-	-	AluJr
NCAM2:chr21:21065167	TRUE	intron_variant	c.55+66549A>G	-	NCAM2	neural cell adhesion molecule 2	ENSG00000154654	protein_coding	-	18.7386	-	-	AluSx
ADAM17:chr2:9523944	TRUE	intron_variant	c.754-606A>G	-	ADAM17	ADAM metallopeptidase domain 17	ENSG00000151694	protein_coding	rs928802792	13.7848	-	-	AluJr
COPG2:chr7:130506479	FALSE	3_prime_UTR_variant	c.*197A>G	-	COPG2	coatomer protein complex subunit gamma 2	ENSG00000158623	protein_coding	-	3.69107	-	-	(A)n
FRRS1L:chr9:109140810	TRUE	intron_variant	c.709+533A>G	-	FRRS1L	ferric chelate reductase 1 like	ENSG00000260230	protein_coding	-	16.4278	-	-	FLAM_C
AC246680.1:chr1:143916466	FALSE	intron_variant,non_coding_transcript_variant	n.317+925A>G	-	AC246680.1	novel transcript	ENSG00000230186	lncRNA	-	10.2229	-	-	AluSz
KIAA2026:chr9:5966538	TRUE	intron_variant	c.2212+1481A>G	-	KIAA2026	KIAA2026	ENSG00000183354	protein_coding	-	16.9909	-	-	AluSx4
DAAM1:chr14:59267934	TRUE	intron_variant	c.183+4274A>G	-	DAAM1	dishevelled associated activator of morphogenesis 1	ENSG00000100592	protein_coding	-	14.3992	-	-	AluSx3
FAM122C:chrX:134849912	FALSE	intron_variant	c.346-2888A>G	-	FAM122C	family with sequence similarity 122C	ENSG00000156500	protein_coding	-	15.8864	-	-	AluSx1
XIAP:chrX:123912288	TRUE	3_prime_UTR_variant	c.*5107A>G	-	XIAP	X-linked inhibitor of apoptosis	ENSG00000101966	protein_coding	-	5.36464	-	-	-
ATG10:chr5:82254438	TRUE	3_prime_UTR_variant	c.*375A>G	-	ATG10	autophagy related 10	ENSG00000152348	protein_coding	-	23.2681	-	-	AluJb
DUSP19:chr2:183099903	TRUE	3_prime_UTR_variant	c.*4245A>G	-	DUSP19	dual specificity phosphatase 19	ENSG00000162999	protein_coding	-	35.9383	-	-	AluSz6
LINC00894:chrX:149952457	TRUE	non_coding_transcript_exon_variant	n.4166A>G	-	LINC00894	long intergenic non-protein coding RNA 894	ENSG00000235703	lncRNA	-	45.4789	-	-	AluJr
AC005258.1:chr19:2297328	FALSE	intron_variant	c.146+27584A>G	-	AC005258.1	novel protein, readthrough between OAZ1 and SPPL2B	ENSG00000273734	nonsense_mediated_decay	rs1186414476	13.9493	-	-	AluY
NAP1L1:chr12:76079902	TRUE	intron_variant	c.-21+4665A>G	-	NAP1L1	nucleosome assembly protein 1 like 1	ENSG00000187109	protein_coding	rs1138893	40.9769	-	-	AluJb
DGKG:chr3:186263750	TRUE	intron_variant	c.1269+1497A>G	-	DGKG	diacylglycerol kinase gamma	ENSG00000058866	protein_coding	-	34.0207	-	-	-
ANK2:chr4:113076740	TRUE	intron_variant	c.84+26928A>G	-	ANK2	ankyrin 2	ENSG00000145362	protein_coding	-	46.3567	-	-	AluJb
PCDH9:chr13:66696839	TRUE	intron_variant	c.3139-65428A>G	-	PCDH9	protocadherin 9	ENSG00000184226	protein_coding	rs1382809094	25.6187	-	-	AluJr
PSPC1:chr13:19714635	TRUE	intron_variant	c.1159-5036A>G	-	PSPC1	paraspeckle component 1	ENSG00000121390	protein_coding	rs1221171435	33.7933	-	-	AluJb
DNAAF5:chr7:743675	FALSE	intron_variant	c.1024+2210A>G	-	DNAAF5	dynein axonemal assembly factor 5	ENSG00000164818	protein_coding	-	9.11037	-	-	AluSx
JMJD1C:chr10:63295349	TRUE	intron_variant	c.334-30585A>G	-	JMJD1C	jumonji domain containing 1C	ENSG00000171988	protein_coding	rs551386526	26.2241	-	-	AluJr
CLASP2:chr3:33548906	TRUE	intron_variant	c.3180+2346A>G	-	CLASP2	cytoplasmic linker associated protein 2	ENSG00000163539	protein_coding	-	10.3271	-	-	AluJr
ZNF346:chr5:177052457	TRUE	intron_variant	c.778+1521A>G	-	ZNF346	zinc finger protein 346	ENSG00000113761	protein_coding	-	15.8011	-	-	AluSz
CRBN:chr3:3152415	TRUE	intron_variant	c.1148+41A>G	-	CRBN	cereblon	ENSG00000113851	protein_coding	-	28.8945	-	-	-
ATXN2:chr12:111468755	TRUE	intron_variant	c.3316+1353A>G	-	ATXN2	ataxin 2	ENSG00000204842	protein_coding	rs1199155608	10.92	-	-	AluSx3
SLC24A5:chr15:48142210	FALSE	synonymous_variant	c.1362A>G	p.L454=	SLC24A5	solute carrier family 24 member 5	ENSG00000188467	protein_coding	-	20.594	-	-	-
CSMD1:chr8:4392713	FALSE	intron_variant	c.415+27240A>G	-	CSMD1	CUB and Sushi multiple domains 1	ENSG00000183117	protein_coding	rs531309377	16.7507	-	-	AluSc
STRN3:chr14:31015415	TRUE	intron_variant	c.282+10489A>G	-	STRN3	striatin 3	ENSG00000196792	protein_coding	-	15.0092	-	-	AluSx3
ZFAND3:chr6:37870234	TRUE	intron_variant	c.71+50218A>G	-	ZFAND3	zinc finger AN1-type containing 3	ENSG00000156639	protein_coding	-	13.71	-	-	AluJr
NWD1:chr19:16762328	FALSE	intron_variant	c.2133+190A>G	-	NWD1	NACHT and WD repeat domain containing 1	ENSG00000188039	protein_coding	-	19.061	-	-	AluSx1
AC124312.1:chr15:24983677	TRUE	intron_variant	c.*953+1240A>G	-	AC124312.1	novel transcript	ENSG00000214265	nonsense_mediated_decay	-	14.6711	-	-	AluSx
COPG2:chr7:130512052	TRUE	intron_variant	c.2150-3393A>G	-	COPG2	coatomer protein complex subunit gamma 2	ENSG00000158623	protein_coding	-	12.4307	-	-	AluSx
PGAP1:chr2:196853969	TRUE	intron_variant	c.1862-5932A>G	-	PGAP1	post-GPI attachment to proteins 1	ENSG00000197121	protein_coding	rs565483423	30.1517	-	-	AluJb
ASB3:chr2:53837236	TRUE	intron_variant	c.-14+22592A>G	-	ASB3	ankyrin repeat and SOCS box containing 3	ENSG00000115239	protein_coding	-	27.057	-	-	AluJb
NLGN1:chr3:173879195	TRUE	intron_variant	c.646+71363A>G	-	NLGN1	neuroligin 1	ENSG00000169760	protein_coding	-	14.6363	-	-	AluSx
FRMD5:chr15:44187646	TRUE	intron_variant	c.102+7307A>G	-	FRMD5	FERM domain containing 5	ENSG00000171877	protein_coding	-	13.9776	-	-	AluJr4
ACAP2:chr3:195287457	TRUE	intron_variant	c.2175-1600A>G	-	ACAP2	ArfGAP with coiled-coil, ankyrin repeat and PH domains 2	ENSG00000114331	protein_coding	-	17.1204	-	-	AluJr4
LYRM7:chr5:131202443	TRUE	3_prime_UTR_variant	c.*2842A>G	-	LYRM7	LYR motif containing 7	ENSG00000186687	protein_coding	rs1223003654	46.3514	-	-	AluSp
PPP6R3:chr11:68463329	TRUE	intron_variant	c.-158+2502A>G	-	PPP6R3	protein phosphatase 6 regulatory subunit 3	ENSG00000110075	protein_coding	-	15.0678	-	-	AluSz
TPCN1:chr12:113283615	TRUE	intron_variant	c.1559-966A>G	-	TPCN1	two pore segment channel 1	ENSG00000186815	protein_coding	rs1268607030	7.02571	-	-	AluJb
HECTD4:chr12:112304305	TRUE	intron_variant	c.1335+1759A>G	-	HECTD4	HECT domain E3 ubiquitin protein ligase 4	ENSG00000173064	protein_coding	-	42.0973	-	-	AluJb
AC006001.3:chr7:66533227	TRUE	intron_variant,non_coding_transcript_variant	n.1309-1356A>G	-	AC006001.3	RAB guanine nucleotide exchange factor (GEF) 1 (RABGEF1) pseudogene	ENSG00000229180	processed_transcript	-	20.1914	-	-	AluJr
KIF1C:chr17:5026650	TRUE	3_prime_UTR_variant	c.*2499A>G	-	KIF1C	kinesin family member 1C	ENSG00000129250	protein_coding	-	6.23071	-	-	AluJb
CTNNA2:chr2:80070596	TRUE	intron_variant	c.1056+160799A>G	-	CTNNA2	catenin alpha 2	ENSG00000066032	protein_coding	-	27.8064	-	-	AluJb
TRIO:chr5:14191483	TRUE	intron_variant	c.157+47601A>G	-	TRIO	trio Rho guanine nucleotide exchange factor	ENSG00000038382	protein_coding	-	13.8995	-	-	AluJr
DENND5A:chr11:9263257	TRUE	intron_variant	c.109+1704A>G	-	DENND5A	DENN domain containing 5A	ENSG00000184014	protein_coding	-	23.9875	-	-	AluSx
RALGAPA1:chr14:35787678	TRUE	intron_variant	c.107-11933A>G	-	RALGAPA1	Ral GTPase activating protein catalytic alpha subunit 1	ENSG00000174373	protein_coding	-	27.4531	-	-	AluJr4
KCNIP4:chr4:21765229	TRUE	intron_variant	c.61+183342A>G	-	KCNIP4	potassium voltage-gated channel interacting protein 4	ENSG00000185774	protein_coding	-	26.6993	-	-	AluJb
ATP1B3:chr3:141919914	TRUE	intron_variant	c.583-2063A>G	-	ATP1B3	ATPase Na+/K+ transporting subunit beta 3	ENSG00000069849	protein_coding	-	27.6488	-	-	AluSx
FAM155A:chr13:107708785	TRUE	intron_variant	c.915+156897A>G	-	FAM155A	family with sequence similarity 155 member A	ENSG00000204442	protein_coding	rs1453187172	6.57481	-	-	L1PA11
AC105916.1:chr4:9623167	FALSE	intron_variant,non_coding_transcript_variant	n.535+5537A>G	-	AC105916.1	NA	ENSG00000287117	lncRNA	-	7.37074	-	-	L1PA4
RBFOX1:chr16:6043081	TRUE	intron_variant	c.3+23180A>G	-	RBFOX1	RNA binding fox-1 homolog 1	ENSG00000078328	protein_coding	-	8.37333	-	-	AluSz6
PCDH9:chr13:66572833	TRUE	intron_variant	c.3340+58377A>G	-	PCDH9	protocadherin 9	ENSG00000184226	protein_coding	-	16.89	-	-	AluJb
DLGAP1:chr18:3636863	TRUE	intron_variant	c.1592-54615A>G	-	DLGAP1	DLG associated protein 1	ENSG00000170579	protein_coding	-	16.3348	-	-	AluSc
GPHN:chr14:67011499	TRUE	intron_variant	c.964-12134A>G	-	GPHN	gephyrin	ENSG00000171723	protein_coding	-	33.4547	-	-	AluJr
ABCB9:chr12:122958720	TRUE	intron_variant	c.601+915A>G	-	ABCB9	ATP binding cassette subfamily B member 9	ENSG00000150967	protein_coding	-	11.0992	-	-	AluJb
ANKRD17:chr4:73235903	TRUE	intron_variant	c.393+22373A>G	-	ANKRD17	ankyrin repeat domain 17	ENSG00000132466	protein_coding	-	7.8237	-	-	FLAM_C
LINC01276:chr6:41501507	FALSE	intron_variant,non_coding_transcript_variant	n.402-972A>G	-	LINC01276	long intergenic non-protein coding RNA 1276	ENSG00000226917	lncRNA	-	13.1296	-	-	AluSg7
NCKAP1:chr2:183012686	TRUE	intron_variant	c.238-9361A>G	-	NCKAP1	NCK associated protein 1	ENSG00000061676	protein_coding	-	14.7672	-	-	AluSz
ARL10:chr5:176376241	TRUE	3_prime_UTR_variant	c.*4346A>G	-	ARL10	ADP ribosylation factor like GTPase 10	ENSG00000175414	protein_coding	rs181709804	25.5528	-	-	AluSc8
NCAM1:chr11:113121489	TRUE	intron_variant	c.53-80890A>G	-	NCAM1	neural cell adhesion molecule 1	ENSG00000149294	protein_coding	-	18.6459	-	-	AluSx
HDAC3:chr5:141630886	TRUE	intron_variant	c.282-761A>G	-	HDAC3	histone deacetylase 3	ENSG00000171720	protein_coding	-	15.1083	-	-	FLAM_C
CTNNA2:chr2:80022563	TRUE	intron_variant	c.1056+112766A>G	-	CTNNA2	catenin alpha 2	ENSG00000066032	protein_coding	-	7.88269	-	-	AluJr
SIPA1L1:chr14:71495868	TRUE	intron_variant,non_coding_transcript_variant	n.64-16875A>G	-	SIPA1L1	signal induced proliferation associated 1 like 1	ENSG00000197555	processed_transcript	rs1333706955	20.4294	-	-	AluJr
UBA6:chr4:67657814	FALSE	intron_variant	c.1104+4375A>G	-	UBA6	ubiquitin like modifier activating enzyme 6	ENSG00000033178	protein_coding	rs1243662106	17.1668	-	-	L1PA13
SLC16A7:chr12:59784347	TRUE	3_prime_UTR_variant	c.*4668A>G	-	SLC16A7	solute carrier family 16 member 7	ENSG00000118596	protein_coding	-	15.9378	-	-	AluJr
MBD5:chr2:148060105	TRUE	intron_variant	c.-925+38421A>G	-	MBD5	methyl-CpG binding domain protein 5	ENSG00000204406	protein_coding	-	13.1069	-	-	AluJb
FTX:chrX:74266339	TRUE	intron_variant,non_coding_transcript_variant	n.695+8003A>G	-	FTX	FTX transcript, XIST regulator	ENSG00000230590	lncRNA	-	36.6822	-	-	AluJo
CAMTA1:chr1:6851989	TRUE	intron_variant	c.234+26779A>G	-	CAMTA1	calmodulin binding transcription activator 1	ENSG00000171735	protein_coding	-	25.5394	-	-	AluSz6
LATS1:chr6:149668496	TRUE	intron_variant	c.2884-6258A>G	-	LATS1	large tumor suppressor kinase 1	ENSG00000131023	protein_coding	rs140742174	11.0973	-	-	AluJr
ATRNL1:chr10:115114190	TRUE	intron_variant	c.294-5995A>G	-	ATRNL1	attractin like 1	ENSG00000107518	protein_coding	-	18.7339	-	-	L1MA7
PPP2R2B:chr5:146974827	TRUE	intron_variant	c.74+80838A>G	-	PPP2R2B	protein phosphatase 2 regulatory subunit Bbeta	ENSG00000156475	protein_coding	-	25.8233	-	-	AluY
MAP4K4:chr2:101731690	TRUE	intron_variant	c.123+33152A>G	-	MAP4K4	mitogen-activated protein kinase kinase kinase kinase 4	ENSG00000071054	protein_coding	-	39.3141	-	-	AluJb
TLN2:chr15:62714228	FALSE	intron_variant	c.2635-2103A>G	-	TLN2	talin 2	ENSG00000171914	protein_coding	-	5.84286	-	-	AluY
R3HDM2:chr12:57405096	TRUE	intron_variant	c.-105-9278A>G	-	R3HDM2	R3H domain containing 2	ENSG00000179912	protein_coding	rs908475188	15.1521	-	-	AluJr4
NAV2:chr11:20005520	TRUE	intron_variant	c.2837+21273A>G	-	NAV2	neuron navigator 2	ENSG00000166833	protein_coding	-	12.8217	-	-	AluSx1
INIP:chr9:112685300	TRUE	3_prime_UTR_variant	c.*2238A>G	-	INIP	INTS3 and NABP interacting protein	ENSG00000148153	protein_coding	-	43.15	-	-	AluJb
ZNF880:chr19:52376533	FALSE	intron_variant	c.268+2106A>G	-	ZNF880	zinc finger protein 880	ENSG00000221923	protein_coding	-	17.8567	-	-	AluSx1
RAD9A:chr11:67331846	TRUE	intron_variant,non_coding_transcript_variant	n.391+10513A>G	-	RAD9A	RAD9 checkpoint clamp component A	ENSG00000172613	processed_transcript	-	36.062	-	-	AluJb
PDAP1:chr7:99394779	FALSE	3_prime_UTR_variant	c.*1903A>G	-	PDAP1	PDGFA associated protein 1	ENSG00000106244	protein_coding	rs3087868	13.8952	-	-	-
TRPS1:chr8:115500072	TRUE	intron_variant	c.2701-81620A>G	-	TRPS1	transcriptional repressor GATA binding 1	ENSG00000104447	protein_coding	rs886625670	50.9478	-	-	AluSg
TSPAN5:chr4:98616962	TRUE	intron_variant	c.81+41184A>G	-	TSPAN5	tetraspanin 5	ENSG00000168785	protein_coding	-	9.45889	-	-	AluJb
ZNF292:chr6:87249978	TRUE	intron_variant	c.1020+4334A>G	-	ZNF292	zinc finger protein 292	ENSG00000188994	protein_coding	-	31.2754	-	-	AluSx
CLASP2:chr3:33547886	TRUE	intron_variant	c.3181-3045A>G	-	CLASP2	cytoplasmic linker associated protein 2	ENSG00000163539	protein_coding	-	15.7924	-	-	AluJb
DPYSL2:chr8:26655445	TRUE	intron_variant	c.1943-170A>G	-	DPYSL2	dihydropyrimidinase like 2	ENSG00000092964	protein_coding	-	16.5081	-	-	AluJr
UNC80:chr2:209946345	TRUE	intron_variant	c.7088+402A>G	-	UNC80	unc-80 homolog, NALCN channel complex subunit	ENSG00000144406	protein_coding	-	7.03231	-	-	AluJo
GNAL:chr18:11839497	TRUE	intron_variant	c.722+14482A>G	-	GNAL	G protein subunit alpha L	ENSG00000141404	protein_coding	-	24.1875	-	-	AluJo
NUCKS1:chr1:205738524	TRUE	intron_variant	c.18-8903A>G	-	NUCKS1	nuclear casein kinase and cyclin dependent kinase substrate 1	ENSG00000069275	protein_coding	-	25.3712	-	-	AluJo
ZBTB8OS:chr1:32644587	TRUE	intron_variant	c.133+5846A>G	-	ZBTB8OS	zinc finger and BTB domain containing 8 opposite strand	ENSG00000176261	protein_coding	rs182616272	9.02556	-	-	AluJo
FBN3:chr19:8068680	FALSE	intron_variant	c.8089-2420A>G	-	FBN3	fibrillin 3	ENSG00000142449	protein_coding	-	30.1562	-	-	AluJo
SLC30A4:chr15:45482830	TRUE	3_prime_UTR_variant	c.*2333A>G	-	SLC30A4	solute carrier family 30 member 4	ENSG00000104154	protein_coding	-	14.12	-	-	AluJr
METTL7A:chr12:50931590	TRUE	3_prime_UTR_variant	c.*1440A>G	-	METTL7A	methyltransferase like 7A	ENSG00000185432	protein_coding	-	14.5293	-	-	AluSq2
KRIT1:chr7:92200453	TRUE	3_prime_UTR_variant	c.*283A>G	-	KRIT1	KRIT1, ankyrin repeat containing	ENSG00000001631	protein_coding	-	8.5092	-	-	AluSx1
HARS1:chr5:140686643	TRUE	intron_variant	c.181-3424A>G	-	HARS1	histidyl-tRNA synthetase	ENSG00000170445	protein_coding	rs973214561	13.3156	-	-	AluSp
DAAM1:chr14:59267942	FALSE	intron_variant	c.183+4282A>G	-	DAAM1	dishevelled associated activator of morphogenesis 1	ENSG00000100592	protein_coding	-	20.5588	-	-	AluSx3
LARS1:chr5:146145154	TRUE	intron_variant	c.1504-445A>G	-	LARS1	leucyl-tRNA synthetase	ENSG00000133706	protein_coding	-	18.9359	-	-	AluJb
ERBIN:chr5:65998839	TRUE	intron_variant	c.307+3975A>G	-	ERBIN	erbb2 interacting protein	ENSG00000112851	protein_coding	-	20.6067	-	-	AluJb
ANKIB1:chr7:92349959	TRUE	intron_variant	c.1086-991A>G	-	ANKIB1	ankyrin repeat and IBR domain containing 1	ENSG00000001629	protein_coding	-	21.9224	-	-	FLAM_A
,No,N.A.,HSA_CIRCpedia_59292,human_hg38,ANKIB1,ENST00000265742.7,chr7:92343023-92391344,+,0.0124138393043,6-16,poly(A)-,K562,species_specific,No,N.A.,HSA_CIRCpedia_132803,human_hg38,ANKIB1,ENST00000265742.7,chr7:92343023-92392292,+,0.0107539603193,6-17,Ribo-,Parietal,species_specific,No,N.A.,HSA_CIRCpedia_132803,human_hg38,ANKIB1,ENST00000265742.7,chr7:92343023-92392292,+,0.0187568186897,6-17,Rib…
ZNF346:chr5:177067903	TRUE	intron_variant	c.*2+3302A>G	-	ZNF346	zinc finger protein 346	ENSG00000113761	protein_coding	-	28.0079	-	-	AluSz
FAM155A:chr13:107851901	TRUE	intron_variant	c.915+13781A>G	-	FAM155A	family with sequence similarity 155 member A	ENSG00000204442	protein_coding	-	37.0673	-	-	AluJr
MAP3K2:chr2:127379030	TRUE	intron_variant	c.-66+9218A>G	-	MAP3K2	mitogen-activated protein kinase kinase kinase 2	ENSG00000169967	protein_coding	-	14.0154	-	-	AluJb
LINC01090:chr2:188080251	FALSE	intron_variant,non_coding_transcript_variant	n.381-44540A>G	-	LINC01090	long intergenic non-protein coding RNA 1090	ENSG00000231689	lncRNA	-	7.50107	-	-	AluSq
LDLRAD4:chr18:13459138	TRUE	intron_variant	c.181+20754A>G	-	LDLRAD4	low density lipoprotein receptor class A domain containing 4	ENSG00000168675	protein_coding	rs1156825228	29.0679	-	-	AluJr4
CLASP2:chr3:33616866	TRUE	intron_variant	c.1320+2737A>G	-	CLASP2	cytoplasmic linker associated protein 2	ENSG00000163539	protein_coding	-	26.0229	-	-	AluSx3
RABGEF1:chr7:66762564	TRUE	intron_variant	c.-17-9319A>G	-	RABGEF1	RAB guanine nucleotide exchange factor 1	ENSG00000154710	protein_coding	rs1291196097	8.82808	-	-	AluJb
RYR2:chr1:237374311	TRUE	intron_variant	c.385-406A>G	-	RYR2	ryanodine receptor 2	ENSG00000198626	protein_coding	-	19.1807	-	-	FLAM_C
VTI1A:chr10:112811573	FALSE	intron_variant	c.561-3717A>G	-	VTI1A	vesicle transport through interaction with t-SNAREs 1A	ENSG00000151532	protein_coding	-	34.8933	-	-	AluYc
CAMTA1:chr1:6844649	TRUE	intron_variant	c.234+19439A>G	-	CAMTA1	calmodulin binding transcription activator 1	ENSG00000171735	protein_coding	rs574838857	24.9033	-	-	AluJb
DOCK4:chr7:112105731	TRUE	intron_variant	c.37+100371A>G	-	DOCK4	dedicator of cytokinesis 4	ENSG00000128512	protein_coding	rs1293450705	10.745	-	-	AluJr
RABGAP1:chr9:123095641	TRUE	intron_variant	c.2629-2100A>G	-	RABGAP1	RAB GTPase activating protein 1	ENSG00000011454	protein_coding	-	24.5393	-	-	AluJr4
JMJD1C:chr10:63445918	TRUE	intron_variant	c.168+19577A>G	-	JMJD1C	jumonji domain containing 1C	ENSG00000171988	protein_coding	-	8.59464	-	-	AluJb
DBT:chr1:100194222	TRUE	3_prime_UTR_variant	c.*2033A>G	-	DBT	dihydrolipoamide branched chain transacylase E2	ENSG00000137992	protein_coding	rs940169038	6.68227	-	-	AluJr
KIF1B:chr1:10335741	TRUE	intron_variant	c.2906-916A>G	-	KIF1B	kinesin family member 1B	ENSG00000054523	protein_coding	-	25.215	-	-	FLAM_A
KIF1B:chr1:10350965	TRUE	intron_variant	c.3812-1666A>G	-	KIF1B	kinesin family member 1B	ENSG00000054523	protein_coding	rs1267911889	3.11708	-	-	AluJb
KIF1B:chr1:10350967	TRUE	intron_variant	c.3812-1664A>G	-	KIF1B	kinesin family member 1B	ENSG00000054523	protein_coding	-	3.26375	-	-	AluJb
KIF1B:chr1:10356579	TRUE	intron_variant	c.3917+3843A>G	-	KIF1B	kinesin family member 1B	ENSG00000054523	protein_coding	-	1.39786	-	-	FRAM
DFFA:chr1:10458925	TRUE	3_prime_UTR_variant	c.*2565A>G	-	DFFA	DNA fragmentation factor subunit alpha	ENSG00000160049	protein_coding	-	0.793571	-	-	AluSx3
AHCYL1:chr1:109999105	FALSE	intron_variant	c.121-9929A>G	-	AHCYL1	adenosylhomocysteinase like 1	ENSG00000168710	protein_coding	-	5.93722	-	-	AluJr
PHTF1:chr1:113703585	TRUE	intron_variant	c.1890+496A>G	-	PHTF1	putative homeodomain transcription factor 1	ENSG00000116793	protein_coding	-	2.20625	-	-	FLAM_C
PHTF1:chr1:113703593	TRUE	intron_variant	c.1890+488A>G	-	PHTF1	putative homeodomain transcription factor 1	ENSG00000116793	protein_coding	rs537780547	7.145	-	-	FLAM_C
PHTF1:chr1:113716411	TRUE	intron_variant	c.624-2973A>G	-	PHTF1	putative homeodomain transcription factor 1	ENSG00000116793	protein_coding	-	4.41842	-	-	AluJr
PHTF1:chr1:113748116	TRUE	intron_variant	c.103-9317A>G	-	PHTF1	putative homeodomain transcription factor 1	ENSG00000116793	protein_coding	-	20.7143	-	-	AluJb
WARS2-AS1:chr1:119158722	TRUE	intron_variant,non_coding_transcript_variant	n.557+7976A>G	-	WARS2-AS1	WARS2 antisense RNA 1	ENSG00000231365	lncRNA	-	36.6667	-	-	AluSx3
VPS13D:chr1:12363947	FALSE	intron_variant	c.10448+700A>G	-	VPS13D	vacuolar protein sorting 13 homolog D	ENSG00000048707	protein_coding	rs1305101926	4.1675	-	-	AluSc
KAZN:chr1:13917736	TRUE	intron_variant	c.91+23980A>G	-	KAZN	kazrin, periplakin interacting protein	ENSG00000189337	protein_coding	-	5.818	-	-	AluJb
AC246680.1:chr1:143916468	FALSE	intron_variant,non_coding_transcript_variant	n.317+927A>G	-	AC246680.1	novel transcript	ENSG00000230186	lncRNA	-	2.06857	-	-	AluSz
KAZN:chr1:14611623	TRUE	intron_variant	c.226+12400A>G	-	KAZN	kazrin, periplakin interacting protein	ENSG00000189337	protein_coding	-	5.48667	-	-	AluJo
KAZN:chr1:14611638	TRUE	intron_variant	c.226+12415A>G	-	KAZN	kazrin, periplakin interacting protein	ENSG00000189337	protein_coding	-	4.85187	-	-	AluJo
NBPF12:chr1:146941704	TRUE	intron_variant	c.-821-1587A>G	-	NBPF12	NBPF member 12	ENSG00000268043	protein_coding	-	1.28167	-	-	AluSg
NBPF12:chr1:146941709	TRUE	intron_variant	c.-821-1582A>G	-	NBPF12	NBPF member 12	ENSG00000268043	protein_coding	-	32.04	-	-	AluSg
NBPF12:chr1:146989687	FALSE	missense_variant	c.3512A>G	p.Y1171C	NBPF12	NBPF member 12	ENSG00000268043	protein_coding	rs77915405	5.309	tolerated	unknown	-
KAZN:chr1:14713748	TRUE	intron_variant	c.226+114525A>G	-	KAZN	kazrin, periplakin interacting protein	ENSG00000189337	protein_coding	-	8.63409	-	-	AluJo
KAZN:chr1:14743369	TRUE	intron_variant	c.226+144146A>G	-	KAZN	kazrin, periplakin interacting protein	ENSG00000189337	protein_coding	-	7.3225	-	-	AluSz
KAZN:chr1:14800951	FALSE	intron_variant	c.227-159733A>G	-	KAZN	kazrin, periplakin interacting protein	ENSG00000189337	protein_coding	-	5.92917	-	-	L1MB7
KAZN:chr1:14800964	FALSE	intron_variant	c.227-159720A>G	-	KAZN	kazrin, periplakin interacting protein	ENSG00000189337	protein_coding	-	14.08	-	-	L1MB7
ATAD3B:chr1:1483078	TRUE	intron_variant	c.750+464A>G	-	ATAD3B	ATPase family, AAA domain containing 3B	ENSG00000160072	protein_coding	-	6.98682	-	-	AluSc8
RPRD2:chr1:150377156	TRUE	intron_variant	c.205+12237A>G	-	RPRD2	regulation of nuclear pre-mRNA domain containing 2	ENSG00000163125	protein_coding	-	2.35944	-	-	AluSx
ENSA:chr1:150614208	TRUE	intron_variant	c.398+11434A>G	-	ENSA	endosulfine alpha	ENSG00000143420	protein_coding	-	0.203929	-	-	AluJr
PIP5K1A:chr1:151223868	TRUE	intron_variant	c.86-377A>G	-	PIP5K1A	phosphatidylinositol-4-phosphate 5-kinase type 1 alpha	ENSG00000143398	protein_coding	-	11.8338	-	-	AluSx1
POGZ:chr1:151447517	TRUE	intron_variant	c.-1-5312A>G	-	POGZ	pogo transposable element derived with ZNF domain	ENSG00000143442	protein_coding	-	2.92437	-	-	AluJb
POGZ:chr1:151450099	TRUE	intron_variant	c.-1-7894A>G	-	POGZ	pogo transposable element derived with ZNF domain	ENSG00000143442	protein_coding	-	8.90045	-	-	AluSx1
TPM3:chr1:154162939	TRUE	3_prime_UTR_variant	c.*4998A>G	-	TPM3	tropomyosin 3	ENSG00000143549	protein_coding	-	12	-	-	AluSc
TPM3:chr1:154162949	TRUE	3_prime_UTR_variant	c.*4988A>G	-	TPM3	tropomyosin 3	ENSG00000143549	protein_coding	-	17.906	-	-	AluSc
YY1AP1:chr1:155681884	TRUE	intron_variant	c.395-1428A>G	-	YY1AP1	YY1 associated protein 1	ENSG00000163374	protein_coding	-	1.85222	-	-	FLAM_C
YY1AP1:chr1:155681958	TRUE	intron_variant	c.395-1502A>G	-	YY1AP1	YY1 associated protein 1	ENSG00000163374	protein_coding	-	5.58647	-	-	FLAM_C
DAP3:chr1:155735230	TRUE	intron_variant	c.994-1716A>G	-	DAP3	death associated protein 3	ENSG00000132676	protein_coding	rs1383030921	3.87294	-	-	AluSx3
C1orf61:chr1:156410011	TRUE	intron_variant	c.172-2036A>G	-	C1orf61	chromosome 1 open reading frame 61	ENSG00000125462	protein_coding	-	0.904706	-	-	AluSx
PIGM:chr1:160030000	TRUE	3_prime_UTR_variant	c.*468A>G	-	PIGM	phosphatidylinositol glycan anchor biosynthesis class M	ENSG00000143315	protein_coding	-	5.40833	-	-	AluJr
ATP1A2:chr1:160142658	TRUE	3_prime_UTR_variant	c.*1336A>G	-	ATP1A2	ATPase Na+/K+ transporting subunit alpha 2	ENSG00000018625	protein_coding	-	3.87625	-	-	AluSx3
ATP1A2:chr1:160142733	TRUE	3_prime_UTR_variant	c.*1411A>G	-	ATP1A2	ATPase Na+/K+ transporting subunit alpha 2	ENSG00000018625	protein_coding	-	3.62714	-	-	AluSx3
DCAF8:chr1:160228204	TRUE	intron_variant	c.1071-2541A>G	-	DCAF8	DDB1 and CUL4 associated factor 8	ENSG00000132716	protein_coding	rs78215158	20.1988	-	-	AluJr
PBX1:chr1:164690585	TRUE	intron_variant	c.266-101909A>G	-	PBX1	PBX homeobox 1	ENSG00000185630	protein_coding	-	16.914	-	-	FLAM_C
ILDR2:chr1:166911018	TRUE	3_prime_UTR_variant	c.*8337A>G	-	ILDR2	immunoglobulin like domain containing receptor 2	ENSG00000143195	protein_coding	-	1.053	-	-	AluJr4
POU2F1:chr1:167378297	TRUE	intron_variant	c.718+2142A>G	-	POU2F1	POU class 2 homeobox 1	ENSG00000143190	protein_coding	-	16.235	-	-	AluSp
SFT2D2:chr1:168251174	TRUE	3_prime_UTR_variant	c.*8634A>G	-	SFT2D2	SFT2 domain containing 2	ENSG00000213064	protein_coding	-	2.77778	-	-	AluSz6
SLC19A2:chr1:169473445	TRUE	intron_variant	c.808-3259A>G	-	SLC19A2	solute carrier family 19 member 2	ENSG00000117479	protein_coding	-	6.09444	-	-	AluSz
PRRC2C:chr1:171507199	TRUE	intron_variant	c.-57-4833A>G	-	PRRC2C	proline rich coiled-coil 2C	ENSG00000117523	protein_coding	rs1173360301	30.8325	-	-	FLAM_A
RABGAP1L:chr1:174905830	TRUE	intron_variant	c.2341-51627A>G	-	RABGAP1L	RAB GTPase activating protein 1 like	ENSG00000152061	protein_coding	-	5.37923	-	-	AluSx1
TNR:chr1:175472022	TRUE	intron_variant	c.-64+56247A>G	-	TNR	tenascin R	ENSG00000116147	protein_coding	-	6.52611	-	-	AluJo
COP1:chr1:176065750	FALSE	intron_variant	c.1277+15402A>G	-	COP1	COP1, E3 ubiquitin ligase	ENSG00000143207	protein_coding	-	7.83389	-	-	AluSz
ASTN1:chr1:176972565	FALSE	intron_variant	c.1524-7328A>G	-	ASTN1	astrotactin 1	ENSG00000152092	protein_coding	-	2.95929	-	-	AluJo
RASAL2:chr1:178134433	TRUE	intron_variant	c.202+39739A>G	-	RASAL2	RAS protein activator like 2	ENSG00000075391	protein_coding	-	7.1948	-	-	AluJb
RASAL2:chr1:178147399	TRUE	intron_variant	c.202+52705A>G	-	RASAL2	RAS protein activator like 2	ENSG00000075391	protein_coding	-	5	-	-	AluSx3
RASAL2:chr1:178219605	FALSE	intron_variant	c.203-63959A>G	-	RASAL2	RAS protein activator like 2	ENSG00000075391	protein_coding	-	9.26591	-	-	AluJb
TOR1AIP1:chr1:179919208	TRUE	3_prime_UTR_variant	c.*969A>G	-	TOR1AIP1	torsin 1A interacting protein 1	ENSG00000143337	protein_coding	-	2.34462	-	-	AluSq2
CEP350:chr1:180002469	TRUE	intron_variant	c.1019-705A>G	-	CEP350	centrosomal protein 350	ENSG00000135837	protein_coding	-	13.7033	-	-	AluSz
CEP350:chr1:180039204	FALSE	intron_variant	c.4111-1934A>G	-	CEP350	centrosomal protein 350	ENSG00000135837	protein_coding	-	25.554	-	-	AluSz
RGL1:chr1:183767169	TRUE	intron_variant	c.132+24880A>G	-	RGL1	ral guanine nucleotide dissociation stimulator like 1	ENSG00000143344	protein_coding	-	27.0367	-	-	AluJr
GNB1:chr1:1873099	TRUE	intron_variant	c.-96+17721A>G	-	GNB1	G protein subunit beta 1	ENSG00000078369	protein_coding	-	4.50583	-	-	FLAM_C
CAPZB:chr1:19474081	TRUE	intron_variant	c.90+10109A>G	-	CAPZB	capping actin protein of muscle Z-line subunit beta	ENSG00000077549	protein_coding	-	17.78	-	-	AluJb
NFASC:chr1:204863823	TRUE	intron_variant	c.-200+35041A>G	-	NFASC	neurofascin	ENSG00000163531	protein_coding	rs1274323095	2.69115	-	-	AluSx1
CDK18:chr1:205520589	TRUE	intron_variant	c.-21-2558A>G	-	CDK18	cyclin dependent kinase 18	ENSG00000117266	protein_coding	-	3.936	-	-	AluSz6
HP1BP3:chr1:20756763	TRUE	intron_variant	c.981+403A>G	-	HP1BP3	heterochromatin protein 1 binding protein 3	ENSG00000127483	protein_coding	-	6.27692	-	-	AluSx
CD46:chr1:207789777	TRUE	intron_variant	c.1128-3742A>G	-	CD46	CD46 molecule	ENSG00000117335	protein_coding	-	4.87667	-	-	FLAM_C
EIF4G3:chr1:20994757	FALSE	intron_variant	c.30+7956A>G	-	EIF4G3	eukaryotic translation initiation factor 4 gamma 3	ENSG00000075151	protein_coding	-	7.97792	-	-	AluJb
SYT14:chr1:210055724	TRUE	intron_variant	c.442+34470A>G	-	SYT14	synaptotagmin 14	ENSG00000143469	protein_coding	-	17.6327	-	-	AluJo
EIF4G3:chr1:21008399	FALSE	intron_variant	c.-66-5591A>G	-	EIF4G3	eukaryotic translation initiation factor 4 gamma 3	ENSG00000075151	protein_coding	-	9.23333	-	-	AluSx
EIF4G3:chr1:21087366	TRUE	intron_variant	c.-196+1772A>G	-	EIF4G3	eukaryotic translation initiation factor 4 gamma 3	ENSG00000075151	protein_coding	-	6.86087	-	-	AluJb
EIF4G3:chr1:21144317	FALSE	intron_variant	c.-272+31858A>G	-	EIF4G3	eukaryotic translation initiation factor 4 gamma 3	ENSG00000075151	protein_coding	-	9.53783	-	-	AluJr
EIF4G3:chr1:21144386	TRUE	intron_variant	c.-272+31789A>G	-	EIF4G3	eukaryotic translation initiation factor 4 gamma 3	ENSG00000075151	protein_coding	-	41.1729	-	-	AluJr
EIF4G3:chr1:21158273	TRUE	intron_variant	c.-272+17902A>G	-	EIF4G3	eukaryotic translation initiation factor 4 gamma 3	ENSG00000075151	protein_coding	-	9.53211	-	-	AluJb
TMEM63A:chr1:225869758	TRUE	intron_variant	c.371+1318A>G	-	TMEM63A	transmembrane protein 63A	ENSG00000196187	protein_coding	-	22.666	-	-	AluSq4
SKI:chr1:2263960	TRUE	intron_variant	c.969+34225A>G	-	SKI	SKI proto-oncogene	ENSG00000157933	protein_coding	-	32.54	-	-	FLAM_C
CDC42BPA:chr1:227060807	TRUE	intron_variant	c.2904+8970A>G	-	CDC42BPA	CDC42 binding protein kinase alpha	ENSG00000143776	protein_coding	-	1.06654	-	-	AluSz
CDC42BPA:chr1:227060860	TRUE	intron_variant	c.2904+8917A>G	-	CDC42BPA	CDC42 binding protein kinase alpha	ENSG00000143776	protein_coding	-	12.5235	-	-	AluSz
CDC42BPA:chr1:227295234	TRUE	intron_variant	c.178+21771A>G	-	CDC42BPA	CDC42 binding protein kinase alpha	ENSG00000143776	protein_coding	rs7516326	60.536	-	-	AluJb
PGBD5:chr1:230418580	TRUE	intron_variant	c.331+7018A>G	-	PGBD5	piggyBac transposable element derived 5	ENSG00000177614	protein_coding	rs1455093800	1.54619	-	-	AluJr
PCNX2:chr1:233074215	TRUE	intron_variant	c.4076+15846A>G	-	PCNX2	pecanex 2	ENSG00000135749	protein_coding	-	4.532	-	-	L1M4
RYR2:chr1:237111538	TRUE	intron_variant	c.48+68969A>G	-	RYR2	ryanodine receptor 2	ENSG00000198626	protein_coding	-	1.53261	-	-	AluSx1
RYR2:chr1:237176167	TRUE	intron_variant	c.49-94330A>G	-	RYR2	ryanodine receptor 2	ENSG00000198626	protein_coding	-	23.095	-	-	AluJo
RYR2:chr1:237176186	TRUE	intron_variant	c.49-94311A>G	-	RYR2	ryanodine receptor 2	ENSG00000198626	protein_coding	-	11.4233	-	-	AluJo
RYR2:chr1:237346332	TRUE	intron_variant	c.274-9633A>G	-	RYR2	ryanodine receptor 2	ENSG00000198626	protein_coding	rs986111920	23.7686	-	-	AluJb
RYR2:chr1:237402136	TRUE	intron_variant	c.773+13953A>G	-	RYR2	ryanodine receptor 2	ENSG00000198626	protein_coding	rs1393891847	8.26	-	-	AluJo
RYR2:chr1:237752424	TRUE	intron_variant	c.11146-3864A>G	-	RYR2	ryanodine receptor 2	ENSG00000198626	protein_coding	-	3.261	-	-	AluJr
FMN2:chr1:240218532	FALSE	intron_variant	c.4065+7297A>G	-	FMN2	formin 2	ENSG00000155816	protein_coding	rs1025004962	1.80476	-	-	7SLRNA
FMN2:chr1:240267604	FALSE	intron_variant	c.4153+9572A>G	-	FMN2	formin 2	ENSG00000155816	protein_coding	-	1.80615	-	-	L1PA13
RGS7:chr1:241000689	TRUE	intron_variant	c.176-17560A>G	-	RGS7	regulator of G protein signaling 7	ENSG00000182901	protein_coding	-	18.966	-	-	AluSx
RGS7:chr1:241205572	TRUE	intron_variant	c.79-106810A>G	-	RGS7	regulator of G protein signaling 7	ENSG00000182901	protein_coding	-	4.2915	-	-	AluSx
SMYD3:chr1:246287009	TRUE	intron_variant	c.531+40192A>G	-	SMYD3	SET and MYND domain containing 3	ENSG00000185420	protein_coding	-	23.4918	-	-	AluSz
MAN1C1:chr1:25693575	TRUE	intron_variant	c.637+7039A>G	-	MAN1C1	mannosidase alpha class 1C member 1	ENSG00000117643	protein_coding	-	1.429	-	-	AluSx
SELENON:chr1:25801644	TRUE	intron_variant	c.302-372A>G	-	SELENON	selenoprotein N	ENSG00000162430	protein_coding	-	7.61143	-	-	AluJb
DHDDS:chr1:26438691	TRUE	intron_variant	c.180+407A>G	-	DHDDS	dehydrodolichyl diphosphate synthase subunit	ENSG00000117682	protein_coding	-	26.0147	-	-	AluJr
ARID1A:chr1:26704748	TRUE	intron_variant	c.1137+7208A>G	-	ARID1A	AT-rich interaction domain 1A	ENSG00000117713	protein_coding	-	5.05357	-	-	AluJo
ARID1A:chr1:26758560	FALSE	intron_variant	c.1921-2296A>G	-	ARID1A	AT-rich interaction domain 1A	ENSG00000117713	protein_coding	rs887926918	3.7792	-	-	AluJb
THEMIS2:chr1:27878103	TRUE	intron_variant	c.235+1375A>G	-	THEMIS2	thymocyte selection associated family member 2	ENSG00000130775	protein_coding	-	14.77	-	-	AluSx1
PHACTR4:chr1:28401346	FALSE	intron_variant	c.-38-6064A>G	-	PHACTR4	phosphatase and actin regulator 4	ENSG00000204138	protein_coding	-	1.73704	-	-	AluSx1
SNHG3:chr1:28509513	TRUE	non_coding_transcript_exon_variant	n.2494A>G	-	SNHG3	small nucleolar RNA host gene 3	ENSG00000242125	retained_intron	-	7.3225	-	-	AluSx3
EPB41:chr1:29078723	TRUE	intron_variant	c.2184+13565A>G	-	EPB41	erythrocyte membrane protein band 4.1	ENSG00000159023	protein_coding	-	10	-	-	AluJr
ZBTB8OS:chr1:32640598	TRUE	intron_variant	c.134-5806A>G	-	ZBTB8OS	zinc finger and BTB domain containing 8 opposite strand	ENSG00000176261	protein_coding	-	5.35737	-	-	AluJb
ZBTB8OS:chr1:32641363	TRUE	intron_variant	c.134-6571A>G	-	ZBTB8OS	zinc finger and BTB domain containing 8 opposite strand	ENSG00000176261	protein_coding	-	8.57786	-	-	AluSp
ZBTB8OS:chr1:32644585	TRUE	intron_variant	c.133+5848A>G	-	ZBTB8OS	zinc finger and BTB domain containing 8 opposite strand	ENSG00000176261	protein_coding	-	1.38333	-	-	AluJo
ZBTB8OS:chr1:32644671	TRUE	intron_variant	c.133+5762A>G	-	ZBTB8OS	zinc finger and BTB domain containing 8 opposite strand	ENSG00000176261	protein_coding	-	17.1407	-	-	AluJo
ZBTB8OS:chr1:32644679	TRUE	intron_variant	c.133+5754A>G	-	ZBTB8OS	zinc finger and BTB domain containing 8 opposite strand	ENSG00000176261	protein_coding	-	1.81818	-	-	AluJo
ZBTB8OS:chr1:32644795	TRUE	intron_variant	c.133+5638A>G	-	ZBTB8OS	zinc finger and BTB domain containing 8 opposite strand	ENSG00000176261	protein_coding	-	4.60727	-	-	AluJo
RBBP4:chr1:32683171	TRUE	3_prime_UTR_variant	c.*3466A>G	-	RBBP4	RB binding protein 4, chromatin remodeling factor	ENSG00000162521	protein_coding	-	4.86167	-	-	AluSc
RBBP4:chr1:32683178	TRUE	3_prime_UTR_variant	c.*3473A>G	-	RBBP4	RB binding protein 4, chromatin remodeling factor	ENSG00000162521	protein_coding	-	1.02071	-	-	AluSc
KIAA0319L:chr1:35549189	TRUE	intron_variant	c.142+5161A>G	-	KIAA0319L	KIAA0319 like	ENSG00000142687	protein_coding	-	15.5573	-	-	AluJr
AGO4:chr1:35830851	TRUE	intron_variant	c.849-576A>G	-	AGO4	argonaute 4, RISC catalytic component	ENSG00000134698	protein_coding	-	4.45952	-	-	AluSx
AGO3:chr1:35986663	TRUE	intron_variant	c.658+13152A>G	-	AGO3	argonaute 3, RISC catalytic component	ENSG00000126070	protein_coding	-	2.22222	-	-	AluSz6
AGO3:chr1:36057913	TRUE	3_prime_UTR_variant	c.*2168A>G	-	AGO3	argonaute 3, RISC catalytic component	ENSG00000126070	protein_coding	-	5.47667	-	-	AluSq2
MACF1:chr1:39125061	FALSE	intron_variant	c.220+40623A>G	-	MACF1	microtubule-actin crosslinking factor 1	ENSG00000127603	protein_coding	-	7.62647	-	-	MIR3
MACF1:chr1:39474735	FALSE	intron_variant	c.15695-5063A>G	-	MACF1	microtubule-actin crosslinking factor 1	ENSG00000127603	protein_coding	-	2.0556	-	-	-
MACF1:chr1:39474741	FALSE	intron_variant	c.15695-5057A>G	-	MACF1	microtubule-actin crosslinking factor 1	ENSG00000127603	protein_coding	-	2.86107	-	-	-
SMAP2:chr1:40399689	TRUE	intron_variant	c.104-7047A>G	-	SMAP2	small ArfGAP2	ENSG00000084070	protein_coding	-	3.89917	-	-	AluJr
SCMH1:chr1:41156995	TRUE	intron_variant	c.-68+2730A>G	-	SCMH1	Scm polycomb group protein homolog 1	ENSG00000010803	protein_coding	rs548927435	6.18533	-	-	AluJr
RNF220:chr1:44434779	FALSE	intron_variant	c.625+22057A>G	-	RNF220	ring finger protein 220	ENSG00000187147	protein_coding	-	1.978	-	-	L2
RNF220:chr1:44434952	TRUE	intron_variant	c.625+22230A>G	-	RNF220	ring finger protein 220	ENSG00000187147	protein_coding	-	13.5225	-	-	AluJr
RNF220:chr1:44450141	TRUE	intron_variant	c.625+37419A>G	-	RNF220	ring finger protein 220	ENSG00000187147	protein_coding	-	12.5218	-	-	AluSp
RNF220:chr1:44475961	TRUE	intron_variant	c.625+63239A>G	-	RNF220	ring finger protein 220	ENSG00000187147	protein_coding	-	1.00043	-	-	AluSc
RNF220:chr1:44541372	TRUE	intron_variant	c.626-72793A>G	-	RNF220	ring finger protein 220	ENSG00000187147	protein_coding	-	11.3309	-	-	AluSz6
RNF220:chr1:44557265	FALSE	intron_variant	c.626-56900A>G	-	RNF220	ring finger protein 220	ENSG00000187147	protein_coding	-	4.7725	-	-	FLAM_C
NASP:chr1:45610133	TRUE	intron_variant	c.1426+1796A>G	-	NASP	nuclear autoantigenic sperm protein	ENSG00000132780	protein_coding	rs1349528980	8.88545	-	-	AluSx4
IPP:chr1:45699736	TRUE	3_prime_UTR_variant	c.*230A>G	-	IPP	intracisternal A particle-promoted polypeptide	ENSG00000197429	protein_coding	-	46.11	-	-	AluJo
ATPAF1:chr1:46648721	TRUE	intron_variant	c.658-3465A>G	-	ATPAF1	ATP synthase mitochondrial F1 complex assembly factor 1	ENSG00000123472	protein_coding	-	3.61933	-	-	AluSx1
ATPAF1:chr1:46648727	TRUE	intron_variant	c.658-3471A>G	-	ATPAF1	ATP synthase mitochondrial F1 complex assembly factor 1	ENSG00000123472	protein_coding	rs546189880	19.7512	-	-	AluSx1
CYP4X1:chr1:47048033	TRUE	intron_variant	c.1208-532A>G	-	CYP4X1	cytochrome P450 family 4 subfamily X member 1	ENSG00000186377	protein_coding	-	28.0433	-	-	AluJr4
AJAP1:chr1:4748667	TRUE	intron_variant	c.830-21186A>G	-	AJAP1	adherens junctions associated protein 1	ENSG00000196581	protein_coding	-	16.222	-	-	AluSx
AJAP1:chr1:4748698	TRUE	intron_variant	c.830-21155A>G	-	AJAP1	adherens junctions associated protein 1	ENSG00000196581	protein_coding	-	4.63955	-	-	AluSx
FAF1:chr1:50437448	TRUE	3_prime_UTR_variant	c.*3992A>G	-	FAF1	Fas associated factor 1	ENSG00000185104	protein_coding	-	20.9917	-	-	AluJr
ZYG11B:chr1:52772154	FALSE	intron_variant	c.951+380A>G	-	ZYG11B	zyg-11 family member B, cell cycle regulator	ENSG00000162378	protein_coding	-	4.66393	-	-	-
ZYG11B:chr1:52823253	TRUE	3_prime_UTR_variant	c.*1624A>G	-	ZYG11B	zyg-11 family member B, cell cycle regulator	ENSG00000162378	protein_coding	-	6.7113	-	-	FLAM_C
TMEM59:chr1:54050263	TRUE	intron_variant	c.189+2737A>G	-	TMEM59	transmembrane protein 59	ENSG00000116209	protein_coding	-	2.19143	-	-	AluSx
MROH7:chr1:54669983	TRUE	intron_variant	c.1390-514A>G	-	MROH7	maestro heat like repeat family member 7	ENSG00000184313	protein_coding	-	3.12929	-	-	AluSz
DOCK7:chr1:62482413	TRUE	intron_variant	c.5482-4588A>G	-	DOCK7	dedicator of cytokinesis 7	ENSG00000116641	protein_coding	-	15.6767	-	-	AluSp
DOCK7:chr1:62490113	TRUE	intron_variant	c.5335-1048A>G	-	DOCK7	dedicator of cytokinesis 7	ENSG00000116641	protein_coding	-	25.54	-	-	AluJr
JAK1:chr1:65008491	TRUE	intron_variant	c.-161-51474A>G	-	JAK1	Janus kinase 1	ENSG00000162434	protein_coding	-	9.82765	-	-	FLAM_C
JAK1:chr1:65025756	TRUE	intron_variant	c.-162+40872A>G	-	JAK1	Janus kinase 1	ENSG00000162434	protein_coding	-	23.6643	-	-	AluJr
JAK1:chr1:65034798	TRUE	intron_variant	c.-162+31830A>G	-	JAK1	Janus kinase 1	ENSG00000162434	protein_coding	-	9.099	-	-	AluSq2
PDE4B:chr1:66136589	TRUE	intron_variant	c.282-110871A>G	-	PDE4B	phosphodiesterase 4B	ENSG00000184588	protein_coding	-	2.19957	-	-	AluSx1
PDE4B:chr1:66166648	TRUE	intron_variant	c.282-80812A>G	-	PDE4B	phosphodiesterase 4B	ENSG00000184588	protein_coding	-	23.08	-	-	AluSg
SGIP1:chr1:66692038	TRUE	intron_variant	c.1570+1722A>G	-	SGIP1	SH3 domain GRB2 like endophilin interacting protein 1	ENSG00000118473	protein_coding	-	3.36409	-	-	AluSg
LRRC7:chr1:70129126	TRUE	3_prime_UTR_variant	c.*7239A>G	-	LRRC7	leucine rich repeat containing 7	ENSG00000033122	protein_coding	-	6.62833	-	-	AluSz
LRRC7:chr1:70129197	TRUE	3_prime_UTR_variant	c.*7310A>G	-	LRRC7	leucine rich repeat containing 7	ENSG00000033122	protein_coding	-	2.02208	-	-	AluSz
ANKRD13C:chr1:70320869	TRUE	intron_variant	c.577+3984A>G	-	ANKRD13C	ankyrin repeat domain 13C	ENSG00000118454	protein_coding	-	2.51368	-	-	AluJo
NEGR1:chr1:71923987	TRUE	intron_variant	c.409+11092A>G	-	NEGR1	neuronal growth regulator 1	ENSG00000172260	protein_coding	-	10.9427	-	-	AluJb
NEGR1:chr1:72178762	TRUE	intron_variant	c.176+103557A>G	-	NEGR1	neuronal growth regulator 1	ENSG00000172260	protein_coding	-	9.68313	-	-	L1PREC2
NEGR1:chr1:72252183	TRUE	intron_variant	c.176+30136A>G	-	NEGR1	neuronal growth regulator 1	ENSG00000172260	protein_coding	-	1.09632	-	-	AluSp
NEGR1:chr1:72252185	TRUE	intron_variant	c.176+30134A>G	-	NEGR1	neuronal growth regulator 1	ENSG00000172260	protein_coding	-	3.59278	-	-	AluSp
AC092813.1:chr1:75972637	FALSE	intron_variant,non_coding_transcript_variant	n.277-10808A>G	-	AC092813.1	novel transcript	ENSG00000225605	lncRNA	-	10.2338	-	-	AluY
ST6GALNAC5:chr1:76904769	TRUE	intron_variant	c.261+36027A>G	-	ST6GALNAC5	ST6 N-acetylgalactosaminide alpha-2,6-sialyltransferase 5	ENSG00000117069	protein_coding	rs144922828	10.5306	-	-	AluSz
ST6GALNAC5:chr1:76998335	TRUE	intron_variant	c.262-45869A>G	-	ST6GALNAC5	ST6 N-acetylgalactosaminide alpha-2,6-sialyltransferase 5	ENSG00000117069	protein_coding	-	10.9767	-	-	AluJr4
ZZZ3:chr1:77679502	TRUE	intron_variant	c.-403+3083A>G	-	ZZZ3	zinc finger ZZ-type containing 3	ENSG00000036549	protein_coding	-	20.48	-	-	AluJr
USP33:chr1:77698192	TRUE	intron_variant	c.2603-261A>G	-	USP33	ubiquitin specific peptidase 33	ENSG00000077254	protein_coding	-	23.9988	-	-	AluSg
USP33:chr1:77698202	TRUE	intron_variant	c.2603-271A>G	-	USP33	ubiquitin specific peptidase 33	ENSG00000077254	protein_coding	-	18.4387	-	-	AluSg
USP33:chr1:77698315	TRUE	intron_variant	c.2603-384A>G	-	USP33	ubiquitin specific peptidase 33	ENSG00000077254	protein_coding	-	11.75	-	-	AluSg
USP33:chr1:77731644	TRUE	intron_variant	c.618-913A>G	-	USP33	ubiquitin specific peptidase 33	ENSG00000077254	protein_coding	-	6.23895	-	-	FLAM_C
USP33:chr1:77732841	TRUE	intron_variant	c.617+1506A>G	-	USP33	ubiquitin specific peptidase 33	ENSG00000077254	protein_coding	-	14.942	-	-	AluSx3
USP33:chr1:77732861	TRUE	intron_variant	c.617+1486A>G	-	USP33	ubiquitin specific peptidase 33	ENSG00000077254	protein_coding	-	26.0331	-	-	AluSx3
TTLL7:chr1:83949425	TRUE	intron_variant	c.279+440A>G	-	TTLL7	tubulin tyrosine ligase like 7	ENSG00000137941	protein_coding	-	5.1672	-	-	AluSc
RERE:chr1:8582508	TRUE	intron_variant	c.523-24985A>G	-	RERE	arginine-glutamic acid dipeptide repeats	ENSG00000142599	protein_coding	-	7.77778	-	-	AluJr
hr1:8541213-8624380,-,0.0169853503392,4-8,Ribo-,Liver_N8,MMU_CIRCpedia_10069,No,N.A.,HSA_CIRCpedia_33041,human_hg38,RERE,ENST00000337907.7,chr1:8541213-8624380,-,0.0173195455549,4-8,Ribo-,Liver_N14,MMU_CIRCpedia_10069,No,N.A.,HSA_CIRCpedia_33041,human_hg38,RERE,ENST00000337907.7,chr1:8541213-8624380,-,0.202063214077,4-8,Ribo-,Diencephalon,MMU_CIRCpedia_10069,Yes,N.A.,HSA_CIRCpedia_33041,human_hg3…
ODF2L:chr1:86362717	TRUE	intron_variant	c.1144-2181A>G	-	ODF2L	outer dense fiber of sperm tails 2 like	ENSG00000122417	protein_coding	-	11.4444	-	-	AluSx1
GLMN:chr1:92292629	FALSE	intron_variant	c.166-1092A>G	-	GLMN	glomulin, FKBP associated protein	ENSG00000174842	protein_coding	-	3.12963	-	-	AluY
RPAP2:chr1:92394581	TRUE	3_prime_UTR_variant	c.*7570A>G	-	RPAP2	RNA polymerase II associated protein 2	ENSG00000122484	protein_coding	-	1.77083	-	-	AluJb
CCDC18-AS1:chr1:93334284	TRUE	intron_variant,non_coding_transcript_variant	n.2291+3093A>G	-	CCDC18-AS1	CCDC18 antisense RNA 1	ENSG00000223745	lncRNA	-	2.485	-	-	AluJr
SLC25A33:chr1:9572812	TRUE	intron_variant	c.416-534A>G	-	SLC25A33	solute carrier family 25 member 33	ENSG00000171612	protein_coding	-	6.06	-	-	FLAM_C
PTBP2:chr1:96796274	TRUE	intron_variant	c.905-8511A>G	-	PTBP2	polypyrimidine tract binding protein 2	ENSG00000117569	protein_coding	-	4.8608	-	-	FLAM_C
PTBP2:chr1:96801824	TRUE	intron_variant	c.905-2961A>G	-	PTBP2	polypyrimidine tract binding protein 2	ENSG00000117569	protein_coding	rs1156508257	5.02095	-	-	AluSq2
MIR137HG:chr1:98020204	FALSE	intron_variant,non_coding_transcript_variant	n.985-25204A>G	-	MIR137HG	MIR137 host gene	ENSG00000225206	lncRNA	-	1.85125	-	-	AluSx1
PALMD:chr1:99682969	TRUE	intron_variant	c.252-3707A>G	-	PALMD	palmdelphin	ENSG00000099260	protein_coding	-	10	-	-	AluSz
BTRC:chr10:101510109	TRUE	intron_variant	c.325-11530A>G	-	BTRC	beta-transducin repeat containing E3 ubiquitin protein ligase	ENSG00000166167	protein_coding	-	20.9141	-	-	AluSg
OGA:chr10:101815342	TRUE	intron_variant	c.200-1736A>G	-	OGA	O-GlcNAcase	ENSG00000198408	protein_coding	-	3.90625	-	-	AluSx3
WBP1L:chr10:102757909	FALSE	intron_variant	c.90+13766A>G	-	WBP1L	WW domain binding protein 1 like	ENSG00000166272	protein_coding	-	2.80286	-	-	AluSx1
CNNM2:chr10:102952603	TRUE	intron_variant	c.1621+32502A>G	-	CNNM2	cyclin and CBS domain divalent metal cation transport mediator 2	ENSG00000148842	protein_coding	-	9.48933	-	-	FLAM_A
NT5C2:chr10:103116648	TRUE	intron_variant	c.176-9942A>G	-	NT5C2	5'-nucleotidase, cytosolic II	ENSG00000076685	protein_coding	-	2.8387	-	-	AluJr
XPNPEP1:chr10:109911384	TRUE	intron_variant	c.122-3569A>G	-	XPNPEP1	X-prolyl aminopeptidase 1	ENSG00000108039	protein_coding	-	20	-	-	FLAM_A
VTI1A:chr10:112811586	TRUE	intron_variant	c.561-3704A>G	-	VTI1A	vesicle transport through interaction with t-SNAREs 1A	ENSG00000151532	protein_coding	-	0.952381	-	-	AluYc
ATRNL1:chr10:115114312	TRUE	intron_variant	c.294-5873A>G	-	ATRNL1	attractin like 1	ENSG00000107518	protein_coding	rs1361997103	9.58842	-	-	L1MA7
ATRNL1:chr10:115114586	TRUE	intron_variant	c.294-5599A>G	-	ATRNL1	attractin like 1	ENSG00000107518	protein_coding	rs1554869260	0.617917	-	-	L1MA7
ATRNL1:chr10:115114702	TRUE	intron_variant	c.294-5483A>G	-	ATRNL1	attractin like 1	ENSG00000107518	protein_coding	-	4.23462	-	-	L1MA7
ATRNL1:chr10:115350322	FALSE	intron_variant	c.3175+15903A>G	-	ATRNL1	attractin like 1	ENSG00000107518	protein_coding	-	3.37643	-	-	AluSc
ATRNL1:chr10:115445311	TRUE	intron_variant	c.3323-16630A>G	-	ATRNL1	attractin like 1	ENSG00000107518	protein_coding	-	23.9564	-	-	AluSz6
SHTN1:chr10:116896931	TRUE	intron_variant	c.1673+4834A>G	-	SHTN1	shootin 1	ENSG00000187164	protein_coding	-	13.2575	-	-	AluSz6
SHTN1:chr10:116896945	TRUE	intron_variant	c.1673+4820A>G	-	SHTN1	shootin 1	ENSG00000187164	protein_coding	rs1009520533	9.1675	-	-	AluSz6
DHTKD1:chr10:12076930	TRUE	intron_variant	c.155-4542A>G	-	DHTKD1	dehydrogenase E1 and transketolase domain containing 1	ENSG00000181192	protein_coding	rs952575930	2.68211	-	-	AluY
FGFR2:chr10:121547457	FALSE	intron_variant	c.624+3833A>G	-	FGFR2	fibroblast growth factor receptor 2	ENSG00000066468	protein_coding	-	3.96857	-	-	AluJr
FGFR2:chr10:121583146	FALSE	intron_variant	c.109+10563A>G	-	FGFR2	fibroblast growth factor receptor 2	ENSG00000066468	protein_coding	-	5.87867	-	-	-
CAMK1D:chr10:12435162	TRUE	intron_variant	c.92+85252A>G	-	CAMK1D	calcium/calmodulin dependent protein kinase ID	ENSG00000183049	protein_coding	-	28.4431	-	-	AluSx1
CAMK1D:chr10:12486901	TRUE	intron_variant	c.93-66324A>G	-	CAMK1D	calcium/calmodulin dependent protein kinase ID	ENSG00000183049	protein_coding	-	27.3031	-	-	FRAM
CAMK1D:chr10:12560432	TRUE	intron_variant	c.224+7076A>G	-	CAMK1D	calcium/calmodulin dependent protein kinase ID	ENSG00000183049	protein_coding	rs1214175597	19.1179	-	-	AluSq
CAMK1D:chr10:12570630	TRUE	intron_variant	c.224+17274A>G	-	CAMK1D	calcium/calmodulin dependent protein kinase ID	ENSG00000183049	protein_coding	-	1.86846	-	-	AluSq2
C10orf90:chr10:126493499	TRUE	intron_variant	c.1243+10458A>G	-	C10orf90	chromosome 10 open reading frame 90	ENSG00000154493	protein_coding	-	23.572	-	-	AluSx1
PTPRE:chr10:128053226	TRUE	intron_variant	c.421-2897A>G	-	PTPRE	protein tyrosine phosphatase, receptor type E	ENSG00000132334	protein_coding	rs1169061175	29.4062	-	-	AluSz
FRMD4A:chr10:13689607	FALSE	intron_variant	c.1117+4291A>G	-	FRMD4A	FERM domain containing 4A	ENSG00000151474	protein_coding	rs1394963632	1.94437	-	-	AluJr
FRMD4A:chr10:13952241	TRUE	intron_variant	c.46-93329A>G	-	FRMD4A	FERM domain containing 4A	ENSG00000151474	protein_coding	-	13.7086	-	-	AluJr
FRMD4A:chr10:14139526	TRUE	intron_variant	c.45+190532A>G	-	FRMD4A	FERM domain containing 4A	ENSG00000151474	protein_coding	-	3.067	-	-	AluJo
FRMD4A:chr10:14176554	TRUE	intron_variant	c.45+153504A>G	-	FRMD4A	FERM domain containing 4A	ENSG00000151474	protein_coding	-	6.27652	-	-	AluSc5
FRMD4A:chr10:14197447	TRUE	intron_variant	c.45+132611A>G	-	FRMD4A	FERM domain containing 4A	ENSG00000151474	protein_coding	-	0.320417	-	-	AluSx1
FRMD4A:chr10:14217894	TRUE	intron_variant	c.45+112164A>G	-	FRMD4A	FERM domain containing 4A	ENSG00000151474	protein_coding	-	30	-	-	AluSz
FRMD4A:chr10:14281131	TRUE	intron_variant	c.45+48927A>G	-	FRMD4A	FERM domain containing 4A	ENSG00000151474	protein_coding	-	5.91333	-	-	AluSp
ACBD7:chr10:15076641	TRUE	3_prime_UTR_variant	c.*1889A>G	-	ACBD7	acyl-CoA binding domain containing 7	ENSG00000176244	protein_coding	-	10.97	-	-	AluSx
CACNB2:chr10:18228383	TRUE	intron_variant	c.213+77408A>G	-	CACNB2	calcium voltage-gated channel auxiliary subunit beta 2	ENSG00000165995	protein_coding	-	9.667	-	-	AluSq2
CACNB2:chr10:18303411	TRUE	intron_variant	c.214-98513A>G	-	CACNB2	calcium voltage-gated channel auxiliary subunit beta 2	ENSG00000165995	protein_coding	rs1323594209	16.6075	-	-	AluJo
CACNB2:chr10:18447015	TRUE	intron_variant	c.333+44972A>G	-	CACNB2	calcium voltage-gated channel auxiliary subunit beta 2	ENSG00000165995	protein_coding	-	5.66333	-	-	AluJo
CACNB2:chr10:18448450	TRUE	intron_variant	c.333+46407A>G	-	CACNB2	calcium voltage-gated channel auxiliary subunit beta 2	ENSG00000165995	protein_coding	rs528601783	25.8507	-	-	AluSq2
PLXDC2:chr10:19895877	TRUE	intron_variant	c.112+78686A>G	-	PLXDC2	plexin domain containing 2	ENSG00000120594	protein_coding	-	4.1675	-	-	AluJr
PLXDC2:chr10:20284468	TRUE	3_prime_UTR_variant	c.*4649A>G	-	PLXDC2	plexin domain containing 2	ENSG00000120594	protein_coding	-	7.25583	-	-	FRAM
MLLT10:chr10:21604988	TRUE	intron_variant	c.406-7360A>G	-	MLLT10	MLLT10, histone lysine methyltransferase DOT1L cofactor	ENSG00000078403	protein_coding	-	29.7627	-	-	-
MLLT10:chr10:21711540	TRUE	intron_variant	c.1700-2232A>G	-	MLLT10	MLLT10, histone lysine methyltransferase DOT1L cofactor	ENSG00000078403	protein_coding	-	13.111	-	-	AluJo
PIP4K2A:chr10:22585717	TRUE	intron_variant	c.492+5912A>G	-	PIP4K2A	phosphatidylinositol-5-phosphate 4-kinase type 2 alpha	ENSG00000150867	protein_coding	-	3.71941	-	-	AluSz6
PIP4K2A:chr10:22645839	TRUE	intron_variant	c.145-36122A>G	-	PIP4K2A	phosphatidylinositol-5-phosphate 4-kinase type 2 alpha	ENSG00000150867	protein_coding	-	21.7933	-	-	AluJo
PIP4K2A:chr10:22665652	TRUE	intron_variant	c.144+48531A>G	-	PIP4K2A	phosphatidylinositol-5-phosphate 4-kinase type 2 alpha	ENSG00000150867	protein_coding	-	8.91579	-	-	AluJo
KIAA1217:chr10:24232920	TRUE	intron_variant	c.354+13011A>G	-	KIAA1217	KIAA1217	ENSG00000120549	protein_coding	rs1037362248	17.475	-	-	AluJb
WAC-AS1:chr10:28525599	TRUE	intron_variant,non_coding_transcript_variant	n.722+349A>G	-	WAC-AS1	WAC antisense RNA 1 (head to head)	ENSG00000254635	lncRNA	-	2.44467	-	-	AluSx1
PARD3:chr10:34681907	FALSE	intron_variant	c.222+14411A>G	-	PARD3	par-3 family cell polarity regulator	ENSG00000148498	protein_coding	rs181729177	17.6307	-	-	FLAM_C
DIP2C:chr10:350785	TRUE	intron_variant	c.2986-1331A>G	-	DIP2C	disco interacting protein 2 homolog C	ENSG00000151240	protein_coding	-	21.0121	-	-	AluSc
CCNY:chr10:35423415	TRUE	intron_variant	c.155-59989A>G	-	CCNY	cyclin Y	ENSG00000108100	protein_coding	rs1349580735	18.858	-	-	AluJb
ZNF33A:chr10:38049676	TRUE	intron_variant	c.305-4699A>G	-	ZNF33A	zinc finger protein 33A	ENSG00000189180	protein_coding	-	5.55625	-	-	L1M5
TASOR2:chr10:5706967	TRUE	intron_variant	c.-287-5856A>G	-	TASOR2	family with sequence similarity 208 member B	ENSG00000108021	protein_coding	-	10.3653	-	-	AluSx1
ANK3:chr10:60045972	TRUE	intron_variant	c.13066-3213A>G	-	ANK3	ankyrin 3	ENSG00000151150	protein_coding	rs535185031	4.72111	-	-	-
ANK3:chr10:60094248	FALSE	intron_variant	c.3329-5890A>G	-	ANK3	ankyrin 3	ENSG00000151150	protein_coding	-	5.08444	-	-	AluSz
ANK3:chr10:60310004	TRUE	intron_variant	c.115-30365A>G	-	ANK3	ankyrin 3	ENSG00000151150	protein_coding	-	7.28818	-	-	AluJr4
ANK3:chr10:60410871	TRUE	intron_variant	c.64-131232A>G	-	ANK3	ankyrin 3	ENSG00000151150	protein_coding	-	7.514	-	-	AluJr
JMJD1C:chr10:63250052	TRUE	intron_variant	c.447+14599A>G	-	JMJD1C	jumonji domain containing 1C	ENSG00000171988	protein_coding	-	30.602	-	-	AluJr
JMJD1C:chr10:63317988	TRUE	intron_variant	c.334-53224A>G	-	JMJD1C	jumonji domain containing 1C	ENSG00000171988	protein_coding	rs1002320392	20.2783	-	-	AluJb
JMJD1C:chr10:63375255	TRUE	intron_variant	c.333+5063A>G	-	JMJD1C	jumonji domain containing 1C	ENSG00000171988	protein_coding	rs933076842	8.9852	-	-	AluJr
JMJD1C:chr10:63404443	FALSE	intron_variant	c.169-23961A>G	-	JMJD1C	jumonji domain containing 1C	ENSG00000171988	protein_coding	-	4.74727	-	-	FLAM_A
JMJD1C:chr10:63404463	FALSE	intron_variant	c.169-23981A>G	-	JMJD1C	jumonji domain containing 1C	ENSG00000171988	protein_coding	-	8.381	-	-	FLAM_A
JMJD1C:chr10:63454396	TRUE	intron_variant	c.168+11099A>G	-	JMJD1C	jumonji domain containing 1C	ENSG00000171988	protein_coding	-	8.46214	-	-	AluSz6
CTNNA3:chr10:66842059	FALSE	intron_variant	c.1048-66535A>G	-	CTNNA3	catenin alpha 3	ENSG00000183230	protein_coding	-	18.46	-	-	AluJo
CTNNA3:chr10:67028648	FALSE	intron_variant	c.1047+151669A>G	-	CTNNA3	catenin alpha 3	ENSG00000183230	protein_coding	-	8.33083	-	-	-
CTNNA3:chr10:67145569	TRUE	intron_variant	c.1047+34748A>G	-	CTNNA3	catenin alpha 3	ENSG00000183230	protein_coding	-	5.12667	-	-	AluSx4
CTNNA3:chr10:67508049	FALSE	intron_variant	c.579+13793A>G	-	CTNNA3	catenin alpha 3	ENSG00000183230	protein_coding	rs1344809933	4.76143	-	-	AluSz
RUFY2:chr10:68348240	TRUE	intron_variant	c.1705-2156A>G	-	RUFY2	RUN and FYVE domain containing 2	ENSG00000204130	protein_coding	-	5.03048	-	-	AluJr
ANAPC16:chr10:72220603	TRUE	intron_variant	c.-28+224A>G	-	ANAPC16	anaphase promoting complex subunit 16	ENSG00000166295	protein_coding	-	7.62	-	-	AluJo
MICU1:chr10:72512185	TRUE	intron_variant	c.550-2782A>G	-	MICU1	mitochondrial calcium uptake 1	ENSG00000107745	protein_coding	-	8.08389	-	-	AluSc
MICU1:chr10:72527479	TRUE	intron_variant	c.538-2733A>G	-	MICU1	mitochondrial calcium uptake 1	ENSG00000107745	protein_coding	rs1200163610	18.3977	-	-	AluJo
PPP3CB:chr10:73451874	TRUE	intron_variant	c.1186+2538A>G	-	PPP3CB	protein phosphatase 3 catalytic subunit beta	ENSG00000107758	protein_coding	rs1232777063	32.6267	-	-	AluY
PPP3CB:chr10:73451878	TRUE	intron_variant	c.1186+2534A>G	-	PPP3CB	protein phosphatase 3 catalytic subunit beta	ENSG00000107758	protein_coding	-	3.3125	-	-	AluY
USP54:chr10:73518820	TRUE	intron_variant	c.2678+977A>G	-	USP54	ubiquitin specific peptidase 54	ENSG00000166348	protein_coding	-	22.0837	-	-	AluJb
SAMD8:chr10:75180532	TRUE	3_prime_UTR_variant	c.*3840A>G	-	SAMD8	sterile alpha motif domain containing 8	ENSG00000156671	protein_coding	rs929381131	1.56	-	-	AluSx4
KCNMA1:chr10:77581387	TRUE	intron_variant	c.378+55878A>G	-	KCNMA1	potassium calcium-activated channel subfamily M alpha 1	ENSG00000156113	protein_coding	-	22.5462	-	-	AluY
ANXA11:chr10:80154011	TRUE	3_prime_UTR_variant	c.*1842A>G	-	ANXA11	annexin A11	ENSG00000122359	protein_coding	-	1.06846	-	-	AluJo
PRXL2A:chr10:80432530	TRUE	3_prime_UTR_variant	c.*431A>G	-	PRXL2A	peroxiredoxin like 2A	ENSG00000122378	protein_coding	-	2.27583	-	-	AluSx1
NRG3:chr10:81901608	FALSE	intron_variant	c.823+25445A>G	-	NRG3	neuregulin 3	ENSG00000185737	protein_coding	-	2.07786	-	-	AluJr
NRG3:chr10:81914645	TRUE	intron_variant	c.823+38482A>G	-	NRG3	neuregulin 3	ENSG00000185737	protein_coding	-	9.07105	-	-	AluJr4
NRG3:chr10:81914675	TRUE	intron_variant	c.823+38512A>G	-	NRG3	neuregulin 3	ENSG00000185737	protein_coding	-	30.8286	-	-	AluJr4
NRG3:chr10:81914721	TRUE	intron_variant	c.823+38558A>G	-	NRG3	neuregulin 3	ENSG00000185737	protein_coding	-	5.784	-	-	AluJr4
NRG3:chr10:81958854	FALSE	intron_variant	c.823+82691A>G	-	NRG3	neuregulin 3	ENSG00000185737	protein_coding	rs1463865836	2.07464	-	-	AluSx1
NRG3:chr10:82062485	TRUE	intron_variant	c.823+186322A>G	-	NRG3	neuregulin 3	ENSG00000185737	protein_coding	-	11.3567	-	-	AluSx
NRG3:chr10:82062495	TRUE	intron_variant	c.823+186332A>G	-	NRG3	neuregulin 3	ENSG00000185737	protein_coding	-	5.5428	-	-	AluSx
NRG3:chr10:82099718	FALSE	intron_variant	c.823+223555A>G	-	NRG3	neuregulin 3	ENSG00000185737	protein_coding	rs115352887	2.38143	-	-	AluJo
NRG3:chr10:82124632	FALSE	intron_variant	c.824-234107A>G	-	NRG3	neuregulin 3	ENSG00000185737	protein_coding	-	6.25687	-	-	L1PA8
NRG3:chr10:82143936	TRUE	intron_variant	c.824-214803A>G	-	NRG3	neuregulin 3	ENSG00000185737	protein_coding	rs1437073102	28.602	-	-	AluJb
NRG3:chr10:82177703	FALSE	intron_variant	c.824-181036A>G	-	NRG3	neuregulin 3	ENSG00000185737	protein_coding	rs765801735	9.7925	-	-	AluJb
NRG3:chr10:82199048	TRUE	intron_variant	c.824-159691A>G	-	NRG3	neuregulin 3	ENSG00000185737	protein_coding	-	8.9025	-	-	AluSx
MARCHF5:chr10:92314002	TRUE	intron_variant	c.238+2665A>G	-	MARCHF5	membrane associated ring-CH-type finger 5	ENSG00000198060	protein_coding	-	21.3712	-	-	AluJr
EXOC6:chr10:92842338	FALSE	intron_variant	c.86+7514A>G	-	EXOC6	exocyst complex component 6	ENSG00000138190	protein_coding	-	10.1219	-	-	AluSg
TBC1D12:chr10:94407602	TRUE	intron_variant	c.971+4018A>G	-	TBC1D12	TBC1 domain family member 12	ENSG00000108239	protein_coding	rs1225226996	22.24	-	-	AluSx1
TBC1D12:chr10:94496783	TRUE	intron_variant	c.1295-272A>G	-	TBC1D12	TBC1 domain family member 12	ENSG00000108239	protein_coding	-	11.9414	-	-	FLAM_A
TBC1D12:chr10:94517022	TRUE	intron_variant	c.1762-4933A>G	-	TBC1D12	TBC1 domain family member 12	ENSG00000108239	protein_coding	-	2.5	-	-	AluJb
SORBS1:chr10:95390777	TRUE	intron_variant	c.1360+3834A>G	-	SORBS1	sorbin and SH3 domain containing 1	ENSG00000095637	protein_coding	-	20.2087	-	-	AluSx1
SORBS1:chr10:95418125	TRUE	intron_variant	c.442-3263A>G	-	SORBS1	sorbin and SH3 domain containing 1	ENSG00000095637	protein_coding	-	2.33542	-	-	AluSz
SORBS1:chr10:95418216	TRUE	intron_variant	c.442-3354A>G	-	SORBS1	sorbin and SH3 domain containing 1	ENSG00000095637	protein_coding	-	10.0588	-	-	AluSz
SORBS1:chr10:95418218	TRUE	intron_variant	c.442-3356A>G	-	SORBS1	sorbin and SH3 domain containing 1	ENSG00000095637	protein_coding	rs532770477	17.9365	-	-	AluSz
SORBS1:chr10:95429229	TRUE	intron_variant	c.301+3219A>G	-	SORBS1	sorbin and SH3 domain containing 1	ENSG00000095637	protein_coding	-	6.92696	-	-	AluSz
ZNF518A:chr10:96140667	TRUE	intron_variant	c.-324+7019A>G	-	ZNF518A	zinc finger protein 518A	ENSG00000177853	protein_coding	-	12.8723	-	-	AluJb
ZNF518A:chr10:96150069	TRUE	intron_variant	c.-323-5257A>G	-	ZNF518A	zinc finger protein 518A	ENSG00000177853	protein_coding	-	28.2425	-	-	AluY
MORN4:chr10:97628588	TRUE	intron_variant	c.-31+4759A>G	-	MORN4	MORN repeat containing 4	ENSG00000171160	protein_coding	-	18.8244	-	-	AluSz6
COX15:chr10:99716034	TRUE	intron_variant	c.1101+314A>G	-	COX15	cytochrome c oxidase assembly homolog COX15	ENSG00000014919	protein_coding	-	4.64333	-	-	AluJb
CEP126:chr11:101951486	TRUE	intron_variant	c.506+3344A>G	-	CEP126	centrosomal protein 126	ENSG00000110318	protein_coding	-	2.70174	-	-	AluJr4
GRIA4:chr11:105653968	FALSE	intron_variant	c.247+41534A>G	-	GRIA4	glutamate ionotropic receptor AMPA type subunit 4	ENSG00000152578	protein_coding	-	20.5525	-	-	L1MA8
ALKBH8:chr11:107512356	TRUE	intron_variant	c.1297-1320A>G	-	ALKBH8	alkB homolog 8, tRNA methyltransferase	ENSG00000137760	protein_coding	-	30	-	-	AluJb
CUL5:chr11:108096059	TRUE	intron_variant	c.1905+368A>G	-	CUL5	cullin 5	ENSG00000166266	protein_coding	rs558615893	13.2477	-	-	AluSx1
NCAM1:chr11:113252291	TRUE	intron_variant	c.1907-3586A>G	-	NCAM1	neural cell adhesion molecule 1	ENSG00000149294	protein_coding	-	5.55667	-	-	AluJo
NCAM1:chr11:113252339	TRUE	intron_variant	c.1907-3538A>G	-	NCAM1	neural cell adhesion molecule 1	ENSG00000149294	protein_coding	-	10.1727	-	-	AluJo
ZBTB16:chr11:114073019	TRUE	intron_variant	c.1268+8451A>G	-	ZBTB16	zinc finger and BTB domain containing 16	ENSG00000109906	protein_coding	-	4.23792	-	-	AluY
GALNT18:chr11:11525698	FALSE	intron_variant	c.236-76762A>G	-	GALNT18	polypeptide N-acetylgalactosaminyltransferase 18	ENSG00000110328	protein_coding	rs1465570656	2.50227	-	-	AluSp
SIK3:chr11:116922004	TRUE	intron_variant	c.616+5215A>G	-	SIK3	SIK family kinase 3	ENSG00000160584	protein_coding	-	9.10091	-	-	AluJr
SIK3:chr11:116945098	TRUE	intron_variant	c.454+8946A>G	-	SIK3	SIK family kinase 3	ENSG00000160584	protein_coding	-	2.81933	-	-	AluY
SIK3:chr11:116949556	TRUE	intron_variant	c.454+4488A>G	-	SIK3	SIK family kinase 3	ENSG00000160584	protein_coding	-	6.24308	-	-	FLAM_A
SIK3:chr11:116999667	TRUE	intron_variant	c.274-42603A>G	-	SIK3	SIK family kinase 3	ENSG00000160584	protein_coding	-	6.98	-	-	AluSz
SIK3:chr11:117063640	TRUE	intron_variant	c.273+34503A>G	-	SIK3	SIK family kinase 3	ENSG00000160584	protein_coding	-	6.6396	-	-	AluSx1
SIK3:chr11:117065715	TRUE	intron_variant	c.273+32428A>G	-	SIK3	SIK family kinase 3	ENSG00000160584	protein_coding	-	3.0863	-	-	AluSz
SIK3:chr11:117065758	TRUE	intron_variant	c.273+32385A>G	-	SIK3	SIK family kinase 3	ENSG00000160584	protein_coding	-	7.93278	-	-	AluSz
SIK3:chr11:117065768	TRUE	intron_variant	c.273+32375A>G	-	SIK3	SIK family kinase 3	ENSG00000160584	protein_coding	-	10.1053	-	-	AluSz
SIK3:chr11:117066620	TRUE	intron_variant	c.273+31523A>G	-	SIK3	SIK family kinase 3	ENSG00000160584	protein_coding	-	5.01815	-	-	AluJr
SIK3:chr11:117066633	TRUE	intron_variant	c.273+31510A>G	-	SIK3	SIK family kinase 3	ENSG00000160584	protein_coding	-	2.04217	-	-	AluJr
SIK3:chr11:117066652	TRUE	intron_variant	c.273+31491A>G	-	SIK3	SIK family kinase 3	ENSG00000160584	protein_coding	-	16.1917	-	-	AluJr
SIK3:chr11:117071845	FALSE	intron_variant	c.273+26298A>G	-	SIK3	SIK family kinase 3	ENSG00000160584	protein_coding	-	2.45846	-	-	AluJb
SIK3:chr11:117071892	TRUE	intron_variant	c.273+26251A>G	-	SIK3	SIK family kinase 3	ENSG00000160584	protein_coding	-	4.12792	-	-	AluJb
SIK3:chr11:117085184	TRUE	intron_variant	c.273+12959A>G	-	SIK3	SIK family kinase 3	ENSG00000160584	protein_coding	-	13.8424	-	-	AluJr4
SIK3:chr11:117085195	TRUE	intron_variant	c.273+12948A>G	-	SIK3	SIK family kinase 3	ENSG00000160584	protein_coding	-	2.64286	-	-	AluJr4
SIK3:chr11:117085245	TRUE	intron_variant	c.273+12898A>G	-	SIK3	SIK family kinase 3	ENSG00000160584	protein_coding	-	4.3248	-	-	AluJr4
SIK3:chr11:117085249	TRUE	intron_variant	c.273+12894A>G	-	SIK3	SIK family kinase 3	ENSG00000160584	protein_coding	rs959820523	2.8116	-	-	AluJr4
SIK3:chr11:117085255	TRUE	intron_variant	c.273+12888A>G	-	SIK3	SIK family kinase 3	ENSG00000160584	protein_coding	-	4.82	-	-	AluJr4
PCSK7:chr11:117212803	TRUE	intron_variant	c.1535-3750A>G	-	PCSK7	proprotein convertase subtilisin/kexin type 7	ENSG00000160613	protein_coding	-	1.98731	-	-	AluSz6
DDX6:chr11:118748643	TRUE	3_prime_UTR_variant	c.*3462A>G	-	DDX6	DEAD-box helicase 6	ENSG00000110367	protein_coding	-	2.54893	-	-	-
DDX6:chr11:118774570	TRUE	intron_variant	c.369+5062A>G	-	DDX6	DEAD-box helicase 6	ENSG00000110367	protein_coding	-	4.94875	-	-	AluJo
USP47:chr11:11892750	TRUE	intron_variant	c.556+644A>G	-	USP47	ubiquitin specific peptidase 47	ENSG00000170242	protein_coding	-	2.992	-	-	AluJo
ARHGEF12:chr11:120395052	FALSE	intron_variant	c.33-11066A>G	-	ARHGEF12	Rho guanine nucleotide exchange factor 12	ENSG00000196914	protein_coding	rs1378858810	2.74	-	-	AluSz6
MIR100HG:chr11:122052287	TRUE	intron_variant,non_coding_transcript_variant	n.2374+11893A>G	-	MIR100HG	mir-100-let-7a-2-mir-125b-1 cluster host gene	ENSG00000255248	lncRNA	-	3.11727	-	-	L1MA2
OPCML:chr11:132875550	TRUE	intron_variant	c.167+67376A>G	-	OPCML	opioid binding protein/cell adhesion molecule like	ENSG00000183715	protein_coding	-	11.149	-	-	AluSp
OPCML:chr11:133287387	TRUE	intron_variant	c.61+244877A>G	-	OPCML	opioid binding protein/cell adhesion molecule like	ENSG00000183715	protein_coding	-	34.4664	-	-	FLAM_C
JAM3:chr11:134091562	TRUE	intron_variant	c.76+22403A>G	-	JAM3	junctional adhesion molecule 3	ENSG00000166086	protein_coding	-	14.1524	-	-	FRAM
USH1C:chr11:17534852	FALSE	intron_variant	c.37-1530A>G	-	USH1C	USH1 protein network component harmonin	ENSG00000006611	protein_coding	-	10.7511	-	-	AluSx
GTF2H1:chr11:18351186	TRUE	intron_variant	c.1054-695A>G	-	GTF2H1	general transcription factor IIH subunit 1	ENSG00000110768	protein_coding	-	28.4856	-	-	AluSc5
KCNQ1:chr11:2683980	FALSE	intron_variant	c.1514+21899A>G	-	KCNQ1	potassium voltage-gated channel subfamily Q member 1	ENSG00000053918	protein_coding	-	3.59821	-	-	-
DNAJC24:chr11:31431762	TRUE	3_prime_UTR_variant	c.*1361A>G	-	DNAJC24	DnaJ heat shock protein family (Hsp40) member C24	ENSG00000170946	protein_coding	-	9.58105	-	-	AluSx
ELP4:chr11:31591390	FALSE	intron_variant	c.382-3380A>G	-	ELP4	elongator acetyltransferase complex subunit 4	ENSG00000109911	protein_coding	-	1.07214	-	-	AluY
ELP4:chr11:31591396	FALSE	intron_variant	c.382-3374A>G	-	ELP4	elongator acetyltransferase complex subunit 4	ENSG00000109911	protein_coding	-	1.85429	-	-	AluY
SLC1A2:chr11:35360943	TRUE	intron_variant	c.18-43427A>G	-	SLC1A2	solute carrier family 1 member 2	ENSG00000110436	protein_coding	-	4.96471	-	-	AluSx1
NUP98:chr11:3701333	TRUE	intron_variant	c.3513-494A>G	-	NUP98	nucleoporin 98	ENSG00000110713	protein_coding	-	5.5	-	-	AluSz
TTC17:chr11:43472292	TRUE	intron_variant	c.3031-17947A>G	-	TTC17	tetratricopeptide repeat domain 17	ENSG00000052841	protein_coding	rs981527200	18.18	-	-	AluJo
HSD17B12:chr11:43796298	TRUE	intron_variant	c.284-2022A>G	-	HSD17B12	hydroxysteroid 17-beta dehydrogenase 12	ENSG00000149084	protein_coding	-	10.5891	-	-	AluJb
CELF1:chr11:47529180	TRUE	intron_variant	c.-154+23812A>G	-	CELF1	CUGBP Elav-like family member 1	ENSG00000149187	protein_coding	-	19.2608	-	-	AluSx3
PTPRJ:chr11:48012994	TRUE	intron_variant	c.96+31986A>G	-	PTPRJ	protein tyrosine phosphatase, receptor type J	ENSG00000149177	protein_coding	-	2.09727	-	-	AluSx
AC104389.5:chr11:5569894	FALSE	intron_variant	c.*739+20931A>G	-	AC104389.5	novel transcript	ENSG00000239920	nonsense_mediated_decay	-	3.23286	-	-	Alu
STX3:chr11:59781104	FALSE	intron_variant	c.115-5933A>G	-	STX3	syntaxin 3	ENSG00000166900	protein_coding	-	8.1315	-	-	-
FADS1:chr11:61800228	TRUE	3_prime_UTR_variant	c.*2183A>G	-	FADS1	fatty acid desaturase 1	ENSG00000149485	protein_coding	-	3.84667	-	-	AluJb
FADS1:chr11:61800266	TRUE	3_prime_UTR_variant	c.*2145A>G	-	FADS1	fatty acid desaturase 1	ENSG00000149485	protein_coding	-	3.29833	-	-	AluJb
FADS2:chr11:61844857	FALSE	intron_variant	c.619-3302A>G	-	FADS2	fatty acid desaturase 2	ENSG00000134824	protein_coding	rs1329596728	21.5657	-	-	AluSc8
RTN3:chr11:63686726	TRUE	intron_variant	c.142+4948A>G	-	RTN3	reticulon 3	ENSG00000133318	protein_coding	-	31.4811	-	-	AluJb
RTN3:chr11:63686739	TRUE	intron_variant	c.142+4961A>G	-	RTN3	reticulon 3	ENSG00000133318	protein_coding	rs997086354	7.01846	-	-	AluJb
RTN3:chr11:63686783	TRUE	intron_variant	c.142+5005A>G	-	RTN3	reticulon 3	ENSG00000133318	protein_coding	rs1259743451	5.135	-	-	AluJb
RTN3:chr11:63721538	FALSE	intron_variant	c.2530+506A>G	-	RTN3	reticulon 3	ENSG00000133318	protein_coding	rs1320578807	5.82692	-	-	AluY
RTN3:chr11:63733614	TRUE	intron_variant	c.2530+12582A>G	-	RTN3	reticulon 3	ENSG00000133318	protein_coding	rs558693389	10.8343	-	-	AluJo
RTN3:chr11:63737108	TRUE	intron_variant	c.2531-12883A>G	-	RTN3	reticulon 3	ENSG00000133318	protein_coding	-	6.06	-	-	AluJr
RTN3:chr11:63737114	TRUE	intron_variant	c.2531-12877A>G	-	RTN3	reticulon 3	ENSG00000133318	protein_coding	rs1215678980	27.788	-	-	AluJr
RTN3:chr11:63738581	TRUE	intron_variant	c.2531-11410A>G	-	RTN3	reticulon 3	ENSG00000133318	protein_coding	-	30.0567	-	-	AluJb
MARK2:chr11:63868271	TRUE	intron_variant	c.55-26888A>G	-	MARK2	microtubule affinity regulating kinase 2	ENSG00000072518	protein_coding	-	30.4607	-	-	AluJr
NEAT1:chr11:65439476	TRUE	non_coding_transcript_exon_variant	n.16679A>G	-	NEAT1	nuclear paraspeckle assembly transcript 1	ENSG00000245532	lncRNA	-	1.44107	-	-	AluSz6
NEAT1:chr11:65440001	TRUE	non_coding_transcript_exon_variant	n.17204A>G	-	NEAT1	nuclear paraspeckle assembly transcript 1	ENSG00000245532	lncRNA	-	11.2056	-	-	FLAM_C
SNX32:chr11:65847855	TRUE	intron_variant	c.37-1623A>G	-	SNX32	sorting nexin 32	ENSG00000172803	protein_coding	-	7.78917	-	-	AluSz6
RBM14:chr11:66629860	TRUE	3_prime_UTR_variant	c.*3192A>G	-	RBM14	RNA binding motif protein 14	ENSG00000239306	protein_coding	rs2502	7.4212	-	-	AluJr4
RBM4:chr11:66657637	TRUE	intron_variant	c.413-8219A>G	-	RBM4	RNA binding motif protein 4	ENSG00000173933	protein_coding	-	7.2225	-	-	AluSz
RBM4:chr11:66658858	TRUE	intron_variant	c.413-6998A>G	-	RBM4	RNA binding motif protein 4	ENSG00000173933	protein_coding	-	14.1675	-	-	AluSz
RAD9A:chr11:67331587	TRUE	intron_variant,non_coding_transcript_variant	n.391+10254A>G	-	RAD9A	RAD9 checkpoint clamp component A	ENSG00000172613	processed_transcript	-	6.36929	-	-	AluJb
RAD9A:chr11:67338516	FALSE	intron_variant,non_coding_transcript_variant	n.391+17183A>G	-	RAD9A	RAD9 checkpoint clamp component A	ENSG00000172613	processed_transcript	-	8.5725	-	-	FLAM_A
RAD9A:chr11:67338820	TRUE	intron_variant,non_coding_transcript_variant	n.391+17487A>G	-	RAD9A	RAD9 checkpoint clamp component A	ENSG00000172613	processed_transcript	-	8.467	-	-	AluSp
CTTN:chr11:70404946	TRUE	intron_variant	c.-97-319A>G	-	CTTN	cortactin	ENSG00000085733	protein_coding	-	31.2564	-	-	AluSp
CLPB:chr11:72286309	TRUE	3_prime_UTR_variant	c.*7058A>G	-	CLPB	ClpB homolog, mitochondrial AAA ATPase chaperonin	ENSG00000162129	protein_coding	-	13.8882	-	-	AluJr4
CLPB:chr11:72286323	TRUE	3_prime_UTR_variant	c.*7044A>G	-	CLPB	ClpB homolog, mitochondrial AAA ATPase chaperonin	ENSG00000162129	protein_coding	-	9.55333	-	-	AluJr4
FAM168A:chr11:73591570	TRUE	intron_variant	c.-19+6353A>G	-	FAM168A	family with sequence similarity 168 member A	ENSG00000054965	protein_coding	-	40.4367	-	-	AluJo
FAM168A:chr11:73594299	FALSE	intron_variant	c.-19+3624A>G	-	FAM168A	family with sequence similarity 168 member A	ENSG00000054965	protein_coding	-	7.18125	-	-	AluJo
FAM168A:chr11:73594388	TRUE	intron_variant	c.-19+3535A>G	-	FAM168A	family with sequence similarity 168 member A	ENSG00000054965	protein_coding	-	17.8667	-	-	AluJo
C2CD3:chr11:74130294	TRUE	intron_variant	c.1217+2550A>G	-	C2CD3	C2 calcium dependent domain containing 3	ENSG00000168014	protein_coding	-	30	-	-	AluJr4
GAB2:chr11:78383494	TRUE	intron_variant	c.75+34152A>G	-	GAB2	GRB2 associated binding protein 2	ENSG00000033327	protein_coding	-	1.49	-	-	AluJb
MIR4300HG:chr11:82344980	FALSE	intron_variant,non_coding_transcript_variant	n.431+4946A>G	-	MIR4300HG	MIR4300 host gene	ENSG00000245832	lncRNA	-	2.71783	-	-	L1PA5
DLG2:chr11:83672268	FALSE	intron_variant	c.1826-38943A>G	-	DLG2	discs large MAGUK scaffold protein 2	ENSG00000150672	protein_coding	-	2.16192	-	-	AluSp
DLG2:chr11:83731218	TRUE	intron_variant	c.1825+55472A>G	-	DLG2	discs large MAGUK scaffold protein 2	ENSG00000150672	protein_coding	-	6.06687	-	-	L1PA8
DLG2:chr11:83743532	TRUE	intron_variant	c.1825+43158A>G	-	DLG2	discs large MAGUK scaffold protein 2	ENSG00000150672	protein_coding	-	15.46	-	-	AluJb
DLG2:chr11:83743572	TRUE	intron_variant	c.1825+43118A>G	-	DLG2	discs large MAGUK scaffold protein 2	ENSG00000150672	protein_coding	-	24.3955	-	-	AluJb
DLG2:chr11:83760519	FALSE	intron_variant	c.1825+26171A>G	-	DLG2	discs large MAGUK scaffold protein 2	ENSG00000150672	protein_coding	-	2.00429	-	-	AluSx1
DLG2:chr11:84056155	TRUE	intron_variant	c.919+3160A>G	-	DLG2	discs large MAGUK scaffold protein 2	ENSG00000150672	protein_coding	-	4.07	-	-	L1PA8
DLG2:chr11:84220820	TRUE	intron_variant	c.573+30418A>G	-	DLG2	discs large MAGUK scaffold protein 2	ENSG00000150672	protein_coding	-	0.34	-	-	AluJb
DLG2:chr11:84371326	FALSE	intron_variant	c.520-120035A>G	-	DLG2	discs large MAGUK scaffold protein 2	ENSG00000150672	protein_coding	-	15.1344	-	-	AluJb
DLG2:chr11:84802928	TRUE	intron_variant	c.358-268197A>G	-	DLG2	discs large MAGUK scaffold protein 2	ENSG00000150672	protein_coding	-	29.43	-	-	AluSc8
DLG2:chr11:84857996	TRUE	intron_variant	c.357+253665A>G	-	DLG2	discs large MAGUK scaffold protein 2	ENSG00000150672	protein_coding	-	9.40765	-	-	AluJb
PICALM:chr11:86010455	TRUE	intron_variant	c.765+575A>G	-	PICALM	phosphatidylinositol binding clathrin assembly protein	ENSG00000073921	protein_coding	-	18.18	-	-	AluSx1
,chr11:85996825-86026367,-,0.0322618809579,3-12,Ribo-,Parietal,species_specific,Yes,N.A.,HSA_CIRCpedia_66872,human_hg38,PICALM,NM_001008660,chr11:85996825-86026367,-,0.0387201593412,3-12,Ribo-,Temporal,species_specific,No,N.A.,HSA_CIRCpedia_66872,human_hg38,PICALM,NM_001008660,chr11:85996825-86026367,-,0.00428837319043,3-12,Ribo-,Hs68,species_specific,No,1.15575772926232,HSA_CIRCpedia_66872,human…
MAML2:chr11:96248205	TRUE	intron_variant	c.513+93178A>G	-	MAML2	mastermind like transcriptional coactivator 2	ENSG00000184384	protein_coding	-	3.23867	-	-	AluSx1
MAML2:chr11:96326540	TRUE	intron_variant	c.513+14843A>G	-	MAML2	mastermind like transcriptional coactivator 2	ENSG00000184384	protein_coding	-	5.27667	-	-	AluSq4
UHRF1BP1L:chr12:100124158	TRUE	intron_variant	c.45-15610A>G	-	UHRF1BP1L	UHRF1 binding protein 1 like	ENSG00000111647	protein_coding	-	5.55667	-	-	AluJr4
NUAK1:chr12:106105092	TRUE	intron_variant	c.361+1313A>G	-	NUAK1	NUAK family kinase 1	ENSG00000074590	protein_coding	-	30	-	-	AluSz
RIC8B:chr12:106819639	TRUE	intron_variant	c.741+4335A>G	-	RIC8B	RIC8 guanine nucleotide exchange factor B	ENSG00000111785	protein_coding	-	20.2525	-	-	AluJr
SART3:chr12:108542122	TRUE	intron_variant	c.906+906A>G	-	SART3	spliceosome associated factor 3, U4/U6 recycling protein	ENSG00000075856	protein_coding	rs1206117779	30.8333	-	-	AluJo
GLTP:chr12:109851674	TRUE	3_prime_UTR_variant	c.*881A>G	-	GLTP	glycolipid transfer protein	ENSG00000139433	protein_coding	-	2.7052	-	-	AluSq
GLTP:chr12:109851679	TRUE	3_prime_UTR_variant	c.*876A>G	-	GLTP	glycolipid transfer protein	ENSG00000139433	protein_coding	rs1340414356	3.76231	-	-	AluSq
ATXN2:chr12:111475542	TRUE	intron_variant	c.2999-4800A>G	-	ATXN2	ataxin 2	ENSG00000204842	protein_coding	-	38.494	-	-	AluSg4
HECTD4:chr12:112248623	TRUE	intron_variant	c.3945-111A>G	-	HECTD4	HECT domain E3 ubiquitin protein ligase 4	ENSG00000173064	protein_coding	-	22.426	-	-	AluJo
C12orf49:chr12:116715099	TRUE	3_prime_UTR_variant	c.*2711A>G	-	C12orf49	chromosome 12 open reading frame 49	ENSG00000111412	protein_coding	-	1.03929	-	-	AluSx
KSR2:chr12:117845819	TRUE	intron_variant	c.385+9609A>G	-	KSR2	kinase suppressor of ras 2	ENSG00000171435	protein_coding	-	19.8635	-	-	AluJb
TAOK3:chr12:118354983	TRUE	intron_variant	c.-194+17665A>G	-	TAOK3	TAO kinase 3	ENSG00000135090	protein_coding	rs1159210642	7.42071	-	-	AluJo
CIT:chr12:119726431	TRUE	intron_variant	c.3591+2071A>G	-	CIT	citron rho-interacting serine/threonine kinase	ENSG00000122966	protein_coding	-	14.4627	-	-	AluJr
CIT:chr12:119726440	TRUE	intron_variant	c.3591+2062A>G	-	CIT	citron rho-interacting serine/threonine kinase	ENSG00000122966	protein_coding	rs1484717071	23.8133	-	-	AluJr
CIT:chr12:119726475	TRUE	intron_variant	c.3591+2027A>G	-	CIT	citron rho-interacting serine/threonine kinase	ENSG00000122966	protein_coding	-	1.515	-	-	AluJr
SRSF9:chr12:120461986	TRUE	3_prime_UTR_variant	c.*33A>G	-	SRSF9	serine and arginine rich splicing factor 9	ENSG00000111786	protein_coding	rs1388963430	13.0522	-	-	-
CABP1:chr12:120645757	TRUE	intron_variant	c.654+4418A>G	-	CABP1	calcium binding protein 1	ENSG00000157782	protein_coding	-	1.68667	-	-	AluSx1
CABP1:chr12:120645774	TRUE	intron_variant	c.654+4435A>G	-	CABP1	calcium binding protein 1	ENSG00000157782	protein_coding	-	5.88609	-	-	AluSx1
CABP1:chr12:120645781	TRUE	intron_variant	c.654+4442A>G	-	CABP1	calcium binding protein 1	ENSG00000157782	protein_coding	-	5.00476	-	-	AluSx1
CABP1:chr12:120648734	TRUE	intron_variant	c.654+7395A>G	-	CABP1	calcium binding protein 1	ENSG00000157782	protein_coding	-	20.6523	-	-	AluSx
CABP1:chr12:120648760	TRUE	intron_variant	c.654+7421A>G	-	CABP1	calcium binding protein 1	ENSG00000157782	protein_coding	-	2.78437	-	-	AluSx
CABP1:chr12:120656840	TRUE	intron_variant	c.655-3038A>G	-	CABP1	calcium binding protein 1	ENSG00000157782	protein_coding	-	0.56	-	-	AluSx1
ANAPC5:chr12:121331910	TRUE	intron_variant	c.951-482A>G	-	ANAPC5	anaphase promoting complex subunit 5	ENSG00000089053	protein_coding	-	13.167	-	-	AluJr
RHOF:chr12:121787885	FALSE	intron_variant	c.226+5267A>G	-	RHOF	ras homolog family member F, filopodia associated	ENSG00000139725	protein_coding	rs1281226287	3.80423	-	-	AluSz
CLIP1:chr12:122340140	TRUE	intron_variant	c.2451+613A>G	-	CLIP1	CAP-Gly domain containing linker protein 1	ENSG00000130779	protein_coding	-	19.381	-	-	AluSx1
CLIP1:chr12:122403549	TRUE	intron_variant	c.-107+18972A>G	-	CLIP1	CAP-Gly domain containing linker protein 1	ENSG00000130779	protein_coding	-	3.27591	-	-	AluSx1
ERC1:chr12:1224954	TRUE	intron_variant	c.2352-11815A>G	-	ERC1	ELKS/RAB6-interacting/CAST family member 1	ENSG00000082805	protein_coding	-	1.98429	-	-	AluJo
ABCB9:chr12:122958756	TRUE	intron_variant	c.601+879A>G	-	ABCB9	ATP binding cassette subfamily B member 9	ENSG00000150967	protein_coding	-	12.1073	-	-	AluJb
PITPNM2:chr12:123132609	FALSE	intron_variant	c.-200+17167A>G	-	PITPNM2	phosphatidylinositol transfer protein membrane associated 2	ENSG00000090975	protein_coding	-	7.34125	-	-	L1MB4
ERC1:chr12:1247173	TRUE	intron_variant	c.2487+10269A>G	-	ERC1	ELKS/RAB6-interacting/CAST family member 1	ENSG00000082805	protein_coding	rs896102341	5.83773	-	-	AluJo
BRI3BP:chr12:125029332	TRUE	3_prime_UTR_variant	c.*3902A>G	-	BRI3BP	BRI3 binding protein	ENSG00000184992	protein_coding	rs1034065541	1.58464	-	-	AluSx1
TMEM132D:chr12:129484043	FALSE	intron_variant	c.1115+47016A>G	-	TMEM132D	transmembrane protein 132D	ENSG00000151952	protein_coding	-	10.715	-	-	AluSx
ADGRD1:chr12:131000720	FALSE	intron_variant	c.1122+278A>G	-	ADGRD1	adhesion G protein-coupled receptor D1	ENSG00000111452	protein_coding	-	5.06937	-	-	AluSx1
MMP17:chr12:131847363	TRUE	intron_variant	c.1204+1914A>G	-	MMP17	matrix metallopeptidase 17	ENSG00000198598	protein_coding	-	8.47947	-	-	AluY
EP400P1:chr12:132130123	TRUE	non_coding_transcript_exon_variant	n.5574A>G	-	EP400P1	EP400 pseudogene 1	ENSG00000185684	processed_transcript	-	0.909	-	-	FLAM_C
PLEKHA5:chr12:19308915	TRUE	intron_variant	c.2038-5899A>G	-	PLEKHA5	pleckstrin homology domain containing A5	ENSG00000052126	protein_coding	-	4.72667	-	-	AluSx
AC024901.1:chr12:19837271	TRUE	intron_variant,non_coding_transcript_variant	n.153+61668A>G	-	AC024901.1	novel transcript	ENSG00000255910	lncRNA	-	10	-	-	L1PA6
SOX5:chr12:24103433	TRUE	intron_variant	c.-2+109910A>G	-	SOX5	SRY-box 5	ENSG00000134532	protein_coding	-	18.9587	-	-	AluJr
TSPAN9:chr12:3211609	FALSE	intron_variant	c.63+10353A>G	-	TSPAN9	tetraspanin 9	ENSG00000011105	protein_coding	-	6.1575	-	-	-
CNTN1:chr12:40737716	FALSE	intron_variant	c.-77+45124A>G	-	CNTN1	contactin 1	ENSG00000018236	protein_coding	-	3.05231	-	-	MLT2A1
CNTN1:chr12:40755116	TRUE	intron_variant	c.-77+62524A>G	-	CNTN1	contactin 1	ENSG00000018236	protein_coding	rs1237891286	22.9563	-	-	AluJo
CNTN1:chr12:40974386	TRUE	intron_variant	c.1805-6523A>G	-	CNTN1	contactin 1	ENSG00000018236	protein_coding	-	4.669	-	-	AluJb
YAF2:chr12:42214747	TRUE	intron_variant	c.153-4128A>G	-	YAF2	YY1 associated factor 2	ENSG00000015153	protein_coding	-	8.99	-	-	AluSx1
SCAF11:chr12:45954643	TRUE	intron_variant	c.220-2916A>G	-	SCAF11	SR-related CTD associated factor 11	ENSG00000139218	protein_coding	-	8.51632	-	-	AluJo
NDUFA9:chr12:4688424	TRUE	3_prime_UTR_variant	c.*1316A>G	-	NDUFA9	NADH:ubiquinone oxidoreductase subunit A9	ENSG00000139180	protein_coding	rs1369739273	2.0556	-	-	AluJr4
CERS5:chr12:50154768	TRUE	intron_variant	c.198-10711A>G	-	CERS5	ceramide synthase 5	ENSG00000139624	protein_coding	-	21.8012	-	-	AluJo
DIP2B:chr12:50522275	TRUE	intron_variant	c.100+17035A>G	-	DIP2B	disco interacting protein 2 homolog B	ENSG00000066084	protein_coding	rs1179860741	4.81043	-	-	AluSz
METTL7A:chr12:50931454	TRUE	3_prime_UTR_variant	c.*1304A>G	-	METTL7A	methyltransferase like 7A	ENSG00000185432	protein_coding	rs3180343	27.1513	-	-	AluSq2
METTL7A:chr12:50931600	TRUE	3_prime_UTR_variant	c.*1450A>G	-	METTL7A	methyltransferase like 7A	ENSG00000185432	protein_coding	-	3.24393	-	-	AluSq2
METTL7A:chr12:50931661	TRUE	3_prime_UTR_variant	c.*1511A>G	-	METTL7A	methyltransferase like 7A	ENSG00000185432	protein_coding	rs3180992	1.67444	-	-	AluSq2
METTL7A:chr12:50931663	TRUE	3_prime_UTR_variant	c.*1513A>G	-	METTL7A	methyltransferase like 7A	ENSG00000185432	protein_coding	-	0.769231	-	-	AluSq2
TFCP2:chr12:51135993	TRUE	intron_variant	c.123-17221A>G	-	TFCP2	transcription factor CP2	ENSG00000135457	protein_coding	-	10.4092	-	-	L2a
SLC4A8:chr12:51497996	TRUE	intron_variant	c.3081+872A>G	-	SLC4A8	solute carrier family 4 member 8	ENSG00000050438	protein_coding	-	5	-	-	AluJr
SLC4A8:chr12:51498026	TRUE	intron_variant	c.3081+902A>G	-	SLC4A8	solute carrier family 4 member 8	ENSG00000050438	protein_coding	-	2.73588	-	-	AluJr
CNPY2:chr12:56313745	TRUE	intron_variant	c.204+1106A>G	-	CNPY2	canopy FGF signaling regulator 2	ENSG00000257727	protein_coding	-	62.6531	-	-	AluY
GLS2:chr12:56471079	FALSE	3_prime_UTR_variant	c.*408A>G	-	GLS2	glutaminase 2	ENSG00000135423	protein_coding	-	3.686	-	-	-
R3HDM2:chr12:57358207	TRUE	intron_variant	c.-36+37542A>G	-	R3HDM2	R3H domain containing 2	ENSG00000179912	protein_coding	-	22.8562	-	-	AluSz6
R3HDM2:chr12:57405080	TRUE	intron_variant	c.-105-9262A>G	-	R3HDM2	R3H domain containing 2	ENSG00000179912	protein_coding	rs1235801888	1.165	-	-	AluJr4
R3HDM2:chr12:57405093	TRUE	intron_variant	c.-105-9275A>G	-	R3HDM2	R3H domain containing 2	ENSG00000179912	protein_coding	-	2.89538	-	-	AluJr4
R3HDM2:chr12:57421241	TRUE	intron_variant	c.-106+9479A>G	-	R3HDM2	R3H domain containing 2	ENSG00000179912	protein_coding	-	31.9273	-	-	AluSp
SLC16A7:chr12:59784260	TRUE	3_prime_UTR_variant	c.*4581A>G	-	SLC16A7	solute carrier family 16 member 7	ENSG00000118596	protein_coding	-	21.51	-	-	AluJr
AC078815.1:chr12:64945969	TRUE	intron_variant	c.*1472-28602A>G	-	AC078815.1	NA	ENSG00000288591	nonsense_mediated_decay	-	4.94391	-	-	MER47A
C1RL:chr12:7097337	TRUE	intron_variant	c.692-174A>G	-	C1RL	complement C1r subcomponent like	ENSG00000139178	protein_coding	rs775407678	5.17368	-	-	AluSq
C1RL:chr12:7105343	TRUE	intron_variant	c.300+2908A>G	-	C1RL	complement C1r subcomponent like	ENSG00000139178	protein_coding	-	3.1985	-	-	AluSx
TMEM19:chr12:71703056	TRUE	3_prime_UTR_variant	c.*2061A>G	-	TMEM19	transmembrane protein 19	ENSG00000139291	protein_coding	-	16.8943	-	-	AluSz
KCNC2:chr12:75165065	FALSE	intron_variant	c.687+42232A>G	-	KCNC2	potassium voltage-gated channel subfamily C member 2	ENSG00000166006	protein_coding	-	8.23	-	-	-
NAP1L1:chr12:76079919	TRUE	intron_variant	c.-21+4648A>G	-	NAP1L1	nucleosome assembly protein 1 like 1	ENSG00000187109	protein_coding	-	4.01222	-	-	AluJb
NAV3:chr12:77645496	FALSE	intron_variant	c.72+73230A>G	-	NAV3	neuron navigator 3	ENSG00000067798	protein_coding	-	1.83929	-	-	-
NAV3:chr12:77750438	FALSE	intron_variant	c.72+178172A>G	-	NAV3	neuron navigator 3	ENSG00000067798	protein_coding	-	5.675	-	-	FAM
SYT1:chr12:78929367	TRUE	intron_variant	c.-216-48432A>G	-	SYT1	synaptotagmin 1	ENSG00000067715	protein_coding	-	8.17682	-	-	AluSx
SYT1:chr12:78946670	FALSE	intron_variant	c.-216-31129A>G	-	SYT1	synaptotagmin 1	ENSG00000067715	protein_coding	rs1428967831	4.00111	-	-	AluSz6
SLC2A3:chr12:7929527	TRUE	intron_variant	c.861+157A>G	-	SLC2A3	solute carrier family 2 member 3	ENSG00000059804	protein_coding	-	11.8193	-	-	AluJo
SLC2A3:chr12:7929603	TRUE	intron_variant	c.861+81A>G	-	SLC2A3	solute carrier family 2 member 3	ENSG00000059804	protein_coding	-	5.01111	-	-	AluJo
SLC2A3:chr12:7935028	TRUE	intron_variant	c.15+992A>G	-	SLC2A3	solute carrier family 2 member 3	ENSG00000059804	protein_coding	rs2300143	3.929	-	-	SVA_E,AluJb
AC092745.5:chr12:8266175	TRUE	intron_variant,non_coding_transcript_variant	n.427-11880A>G	-	AC092745.5	NA	ENSG00000286895	lncRNA	-	14.04	-	-	AluJo
TMTC2:chr12:82767402	TRUE	intron_variant	c.83+79733A>G	-	TMTC2	transmembrane and tetratricopeptide repeat containing 2	ENSG00000179104	protein_coding	-	23.3333	-	-	AluJr
RIMKLB:chr12:8710946	TRUE	intron_variant	c.-56-2865A>G	-	RIMKLB	ribosomal modification protein rimK like family member B	ENSG00000166532	protein_coding	-	6.37	-	-	FLAM_C
MRPL42:chr12:93509704	TRUE	3_prime_UTR_variant	c.*8483A>G	-	MRPL42	mitochondrial ribosomal protein L42	ENSG00000198015	protein_coding	-	4.42714	-	-	7SLRNA
MRPL42:chr12:93509725	TRUE	3_prime_UTR_variant	c.*8504A>G	-	MRPL42	mitochondrial ribosomal protein L42	ENSG00000198015	protein_coding	-	1.45964	-	-	7SLRNA
NR2C1:chr12:95054350	TRUE	intron_variant	c.784-2407A>G	-	NR2C1	nuclear receptor subfamily 2 group C member 1	ENSG00000120798	protein_coding	-	14.4317	-	-	AluJr
VEZT:chr12:95243316	TRUE	intron_variant	c.37-8624A>G	-	VEZT	vezatin, adherens junctions transmembrane protein	ENSG00000028203	protein_coding	-	42.094	-	-	AluSz
CDK17:chr12:96389174	TRUE	intron_variant	c.-30+10812A>G	-	CDK17	cyclin dependent kinase 17	ENSG00000059758	protein_coding	-	7.58706	-	-	AluJo
RMST:chr12:97504324	TRUE	intron_variant,non_coding_transcript_variant	n.2004+8268A>G	-	RMST	rhabdomyosarcoma 2 associated transcript	ENSG00000255794	lncRNA	-	12.5	-	-	AluSz
ANKS1B:chr12:98758823	TRUE	intron_variant	c.3505-7301A>G	-	ANKS1B	ankyrin repeat and sterile alpha motif domain containing 1B	ENSG00000185046	protein_coding	-	3.50087	-	-	AluSz
ANKS1B:chr12:98887662	FALSE	intron_variant	c.2779-55526A>G	-	ANKS1B	ankyrin repeat and sterile alpha motif domain containing 1B	ENSG00000185046	protein_coding	rs534928924	3.27214	-	-	AluSz6
ANKS1B:chr12:98889411	TRUE	intron_variant	c.2779-57275A>G	-	ANKS1B	ankyrin repeat and sterile alpha motif domain containing 1B	ENSG00000185046	protein_coding	rs1263802429	4.72741	-	-	AluSq2
ANKS1B:chr12:98950834	TRUE	intron_variant	c.2778+102323A>G	-	ANKS1B	ankyrin repeat and sterile alpha motif domain containing 1B	ENSG00000185046	protein_coding	rs146830626	14.385	-	-	AluJo
ANKS1B:chr12:99000332	TRUE	intron_variant	c.2778+52825A>G	-	ANKS1B	ankyrin repeat and sterile alpha motif domain containing 1B	ENSG00000185046	protein_coding	-	12.6894	-	-	AluSx1
ANKS1B:chr12:99010836	TRUE	intron_variant	c.2778+42321A>G	-	ANKS1B	ankyrin repeat and sterile alpha motif domain containing 1B	ENSG00000185046	protein_coding	-	8.74	-	-	AluJb
ANKS1B:chr12:99011016	TRUE	intron_variant	c.2778+42141A>G	-	ANKS1B	ankyrin repeat and sterile alpha motif domain containing 1B	ENSG00000185046	protein_coding	-	14.0486	-	-	AluJb
NALCN:chr13:101156270	TRUE	intron_variant	c.1840-11374A>G	-	NALCN	sodium leak channel, non-selective	ENSG00000102452	protein_coding	-	12.5	-	-	L1MD3
FGF14:chr13:101972708	FALSE	intron_variant	c.209-97412A>G	-	FGF14	fibroblast growth factor 14	ENSG00000102466	protein_coding	rs1372966056	3.485	-	-	FLAM_C
FGF14:chr13:102132645	TRUE	intron_variant	c.209-257349A>G	-	FGF14	fibroblast growth factor 14	ENSG00000102466	protein_coding	-	3.19087	-	-	AluSz
FGF14:chr13:102132655	TRUE	intron_variant	c.209-257359A>G	-	FGF14	fibroblast growth factor 14	ENSG00000102466	protein_coding	-	13.283	-	-	AluSz
FGF14:chr13:102282139	TRUE	intron_variant	c.208+119332A>G	-	FGF14	fibroblast growth factor 14	ENSG00000102466	protein_coding	-	1.27	-	-	AluSp
FAM155A:chr13:107411404	FALSE	intron_variant	c.916-200649A>G	-	FAM155A	family with sequence similarity 155 member A	ENSG00000204442	protein_coding	-	6.64467	-	-	AluJb
FAM155A:chr13:107568106	TRUE	intron_variant	c.915+297576A>G	-	FAM155A	family with sequence similarity 155 member A	ENSG00000204442	protein_coding	-	25.6567	-	-	AluJb
FAM155A:chr13:107659896	FALSE	intron_variant	c.915+205786A>G	-	FAM155A	family with sequence similarity 155 member A	ENSG00000204442	protein_coding	-	13.929	-	-	AluY
FAM155A:chr13:107851898	TRUE	intron_variant	c.915+13784A>G	-	FAM155A	family with sequence similarity 155 member A	ENSG00000204442	protein_coding	-	1.68423	-	-	AluJr
FAM155A:chr13:107851920	TRUE	intron_variant	c.915+13762A>G	-	FAM155A	family with sequence similarity 155 member A	ENSG00000204442	protein_coding	-	7.67571	-	-	AluJr
ANKRD10:chr13:110897356	TRUE	intron_variant	c.456-4093A>G	-	ANKRD10	ankyrin repeat domain 10	ENSG00000088448	protein_coding	-	1.35357	-	-	AluJr
ANKRD10:chr13:110897367	TRUE	intron_variant	c.456-4104A>G	-	ANKRD10	ankyrin repeat domain 10	ENSG00000088448	protein_coding	-	1.04286	-	-	AluJr
ANKRD10:chr13:110897374	TRUE	intron_variant	c.456-4111A>G	-	ANKRD10	ankyrin repeat domain 10	ENSG00000088448	protein_coding	-	4.61292	-	-	AluJr
ARHGEF7:chr13:111160610	FALSE	intron_variant	c.252+6619A>G	-	ARHGEF7	Rho guanine nucleotide exchange factor 7	ENSG00000102606	protein_coding	-	5.03238	-	-	THE1C,AluJb
UPF3A:chr13:114284662	TRUE	intron_variant	c.422-1640A>G	-	UPF3A	UPF3A, regulator of nonsense mediated mRNA decay	ENSG00000169062	protein_coding	-	3.40933	-	-	AluSz
UPF3A:chr13:114296321	TRUE	intron_variant	c.847-2519A>G	-	UPF3A	UPF3A, regulator of nonsense mediated mRNA decay	ENSG00000169062	protein_coding	-	3.99545	-	-	AluSx4
PSPC1:chr13:19711061	TRUE	intron_variant	c.1159-1462A>G	-	PSPC1	paraspeckle component 1	ENSG00000121390	protein_coding	-	7.87045	-	-	AluJo
PSPC1:chr13:19714623	TRUE	intron_variant	c.1159-5024A>G	-	PSPC1	paraspeckle component 1	ENSG00000121390	protein_coding	-	9.63273	-	-	AluJb
PSPC1:chr13:19714633	TRUE	intron_variant	c.1159-5034A>G	-	PSPC1	paraspeckle component 1	ENSG00000121390	protein_coding	-	12.708	-	-	AluJb
PSPC1:chr13:19714643	TRUE	intron_variant	c.1159-5044A>G	-	PSPC1	paraspeckle component 1	ENSG00000121390	protein_coding	-	12.5835	-	-	AluJb
IFT88:chr13:20581732	TRUE	intron_variant	c.118-1225A>G	-	IFT88	intraflagellar transport 88	ENSG00000032742	protein_coding	-	26.3044	-	-	AluJb
XPO4:chr13:20863054	TRUE	intron_variant	c.176-196A>G	-	XPO4	exportin 4	ENSG00000132953	protein_coding	-	10.7795	-	-	-
ZDHHC20:chr13:21393255	TRUE	intron_variant	c.595-1401A>G	-	ZDHHC20	zinc finger DHHC-type containing 20	ENSG00000180776	protein_coding	-	25.1685	-	-	AluSz
CDK8:chr13:26371892	TRUE	intron_variant	c.457-10922A>G	-	CDK8	cyclin dependent kinase 8	ENSG00000132964	protein_coding	-	24.5987	-	-	AluSz
AL136439.1:chr13:27668892	FALSE	intron_variant,non_coding_transcript_variant	n.665-1140A>G	-	AL136439.1	novel transcript	ENSG00000273552	lncRNA	rs1410930268	1.41583	-	-	AluSx
PLUT:chr13:27900125	FALSE	intron_variant,non_coding_transcript_variant	n.149+17025A>G	-	PLUT	PDX1 associated lncRNA, upregulator of transcription	ENSG00000247381	lncRNA	-	1.36875	-	-	AluSg7
PAN3:chr13:28188521	TRUE	intron_variant	c.691-8664A>G	-	PAN3	poly(A) specific ribonuclease subunit PAN3	ENSG00000152520	protein_coding	-	9.2925	-	-	AluJr
PAN3:chr13:28188546	TRUE	intron_variant	c.691-8639A>G	-	PAN3	poly(A) specific ribonuclease subunit PAN3	ENSG00000152520	protein_coding	-	3.75852	-	-	AluJr
DCLK1:chr13:36086519	FALSE	intron_variant	c.723+25350A>G	-	DCLK1	doublecortin like kinase 1	ENSG00000133083	protein_coding	rs904145108	12.474	-	-	L1PA8
SERP2:chr13:44392142	TRUE	intron_variant	c.158-5130A>G	-	SERP2	stress associated endoplasmic reticulum protein family member 2	ENSG00000151778	protein_coding	-	6.33316	-	-	AluSc
AL138963.1:chr13:45350840	TRUE	intron_variant,non_coding_transcript_variant	n.224+294A>G	-	AL138963.1	novel transcript	ENSG00000228886	lncRNA	rs959689484	13.0614	-	-	AluSx1
SETDB2:chr13:49486243	TRUE	intron_variant	c.1612+520A>G	-	SETDB2	SET domain bifurcated 2	ENSG00000136169	protein_coding	-	20.9218	-	-	AluJr4
SETDB2:chr13:49486253	TRUE	intron_variant	c.1612+530A>G	-	SETDB2	SET domain bifurcated 2	ENSG00000136169	protein_coding	-	21.2755	-	-	AluJr4
PCDH9:chr13:66497122	TRUE	intron_variant	c.3340+134088A>G	-	PCDH9	protocadherin 9	ENSG00000184226	protein_coding	-	2.33393	-	-	AluSz
PCDH9:chr13:66497958	TRUE	intron_variant	c.3340+133252A>G	-	PCDH9	protocadherin 9	ENSG00000184226	protein_coding	-	2.72154	-	-	AluSx1
PCDH9:chr13:66539925	TRUE	intron_variant	c.3340+91285A>G	-	PCDH9	protocadherin 9	ENSG00000184226	protein_coding	rs991324545	7.08889	-	-	AluJb
PCDH9:chr13:66569074	TRUE	intron_variant	c.3340+62136A>G	-	PCDH9	protocadherin 9	ENSG00000184226	protein_coding	-	4.04481	-	-	AluSz
PCDH9:chr13:66623512	TRUE	intron_variant	c.3340+7698A>G	-	PCDH9	protocadherin 9	ENSG00000184226	protein_coding	-	6.06056	-	-	AluJr
PCDH9:chr13:66696845	TRUE	intron_variant	c.3139-65434A>G	-	PCDH9	protocadherin 9	ENSG00000184226	protein_coding	-	2.7316	-	-	AluJr
PCDH9:chr13:66730996	TRUE	intron_variant	c.3139-99585A>G	-	PCDH9	protocadherin 9	ENSG00000184226	protein_coding	-	1.89577	-	-	AluJo
PCDH9:chr13:66731009	TRUE	intron_variant	c.3139-99598A>G	-	PCDH9	protocadherin 9	ENSG00000184226	protein_coding	-	9.87478	-	-	AluJo
PCDH9:chr13:66798953	TRUE	intron_variant	c.3138+104551A>G	-	PCDH9	protocadherin 9	ENSG00000184226	protein_coding	-	2.71208	-	-	AluSz
PCDH9:chr13:66834286	TRUE	intron_variant	c.3138+69218A>G	-	PCDH9	protocadherin 9	ENSG00000184226	protein_coding	-	6.52786	-	-	AluSx1
PCDH9:chr13:67032437	TRUE	intron_variant	c.3037-128832A>G	-	PCDH9	protocadherin 9	ENSG00000184226	protein_coding	-	1.92308	-	-	AluJb
PCDH9:chr13:67112857	TRUE	intron_variant	c.3036+112548A>G	-	PCDH9	protocadherin 9	ENSG00000184226	protein_coding	-	9.25636	-	-	AluJb
PCDH9:chr13:67153193	TRUE	intron_variant	c.3036+72212A>G	-	PCDH9	protocadherin 9	ENSG00000184226	protein_coding	-	6.29105	-	-	AluJo
PCDH9:chr13:67153234	TRUE	intron_variant	c.3036+72171A>G	-	PCDH9	protocadherin 9	ENSG00000184226	protein_coding	rs547891282	5.07158	-	-	AluJo
PCDH9:chr13:67153245	TRUE	intron_variant	c.3036+72160A>G	-	PCDH9	protocadherin 9	ENSG00000184226	protein_coding	-	3.49538	-	-	AluJo
PCDH9:chr13:67154832	TRUE	intron_variant	c.3036+70573A>G	-	PCDH9	protocadherin 9	ENSG00000184226	protein_coding	-	13.0122	-	-	AluSx
PCDH9:chr13:67195283	TRUE	intron_variant	c.3036+30122A>G	-	PCDH9	protocadherin 9	ENSG00000184226	protein_coding	-	27.594	-	-	AluY
PCDH9:chr13:67206040	TRUE	intron_variant	c.3036+19365A>G	-	PCDH9	protocadherin 9	ENSG00000184226	protein_coding	-	0.883214	-	-	AluJo
AL117190.2:chr14:100847027	FALSE	intron_variant,non_coding_transcript_variant	n.144-12450A>G	-	AL117190.2	novel transcript, antisense to MEG3	ENSG00000258663	lncRNA	-	1.77318	-	-	A-rich
PPP2R5C:chr14:101896578	TRUE	intron_variant	c.945+2018A>G	-	PPP2R5C	protein phosphatase 2 regulatory subunit B'gamma	ENSG00000078304	protein_coding	-	35.135	-	-	AluJb
PPP2R5C:chr14:101896587	TRUE	intron_variant	c.945+2027A>G	-	PPP2R5C	protein phosphatase 2 regulatory subunit B'gamma	ENSG00000078304	protein_coding	-	6.18	-	-	AluJb
RCOR1:chr14:102612899	TRUE	intron_variant	c.361+19574A>G	-	RCOR1	REST corepressor 1	ENSG00000089902	protein_coding	rs1047101880	5.334	-	-	AluJr
TRAF3:chr14:102804126	TRUE	intron_variant	c.-156-26208A>G	-	TRAF3	TNF receptor associated factor 3	ENSG00000131323	protein_coding	rs998993395	9.11105	-	-	AluJb
MARK3:chr14:103458416	TRUE	intron_variant	c.483+1204A>G	-	MARK3	microtubule affinity regulating kinase 3	ENSG00000075413	protein_coding	-	5.82905	-	-	AluSx1
MARK3:chr14:103495414	TRUE	intron_variant	c.1845-3088A>G	-	MARK3	microtubule affinity regulating kinase 3	ENSG00000075413	protein_coding	-	4.63	-	-	AluSz
MARK3:chr14:103498162	TRUE	intron_variant	c.1845-340A>G	-	MARK3	microtubule affinity regulating kinase 3	ENSG00000075413	protein_coding	-	3.5212	-	-	AluSz6
AL139300.1:chr14:103670897	TRUE	intron_variant	c.1464+614A>G	-	AL139300.1	novel protein	ENSG00000256500	protein_coding	-	4.30455	-	-	FLAM_C
AL139300.1:chr14:103682259	TRUE	intron_variant	c.2127+2714A>G	-	AL139300.1	novel protein	ENSG00000256500	protein_coding	-	2.73176	-	-	AluY
HNRNPC:chr14:21245810	FALSE	intron_variant	c.-36-11581A>G	-	HNRNPC	heterogeneous nuclear ribonucleoprotein C (C1/C2)	ENSG00000092199	protein_coding	-	3.33375	-	-	Tigger3b
SLC7A8:chr14:23134991	TRUE	intron_variant	c.1016+2930A>G	-	SLC7A8	solute carrier family 7 member 8	ENSG00000092068	protein_coding	-	11.7933	-	-	AluJo
STRN3:chr14:31015440	TRUE	intron_variant	c.282+10464A>G	-	STRN3	striatin 3	ENSG00000196792	protein_coding	rs1347864359	20.0275	-	-	AluSx3
STRN3:chr14:31019996	TRUE	intron_variant	c.282+5908A>G	-	STRN3	striatin 3	ENSG00000196792	protein_coding	-	6.29095	-	-	FLAM_C
NPAS3:chr14:33037424	TRUE	intron_variant	c.51-18481A>G	-	NPAS3	neuronal PAS domain protein 3	ENSG00000151322	protein_coding	-	4.9915	-	-	AluJo
NPAS3:chr14:33037463	TRUE	intron_variant	c.51-18442A>G	-	NPAS3	neuronal PAS domain protein 3	ENSG00000151322	protein_coding	-	3.67192	-	-	AluJo
NPAS3:chr14:33382976	FALSE	intron_variant	c.468+15708A>G	-	NPAS3	neuronal PAS domain protein 3	ENSG00000151322	protein_coding	rs1375234041	4.43167	-	-	AluJb
LRFN5:chr14:41687858	TRUE	intron_variant	c.-196-78996A>G	-	LRFN5	leucine rich repeat and fibronectin type III domain containing 5	ENSG00000165379	protein_coding	-	9.1675	-	-	L1PA8A
RPS29:chr14:49576187	TRUE	3_prime_UTR_variant	c.*1625A>G	-	RPS29	ribosomal protein S29	ENSG00000213741	protein_coding	-	8.59	-	-	AluJr
RPS29:chr14:49576197	TRUE	3_prime_UTR_variant	c.*1615A>G	-	RPS29	ribosomal protein S29	ENSG00000213741	protein_coding	-	0.7145	-	-	AluJr
RPS29:chr14:49581668	TRUE	intron_variant	c.163-3815A>G	-	RPS29	ribosomal protein S29	ENSG00000213741	protein_coding	-	23.3333	-	-	AluJo
L2HGDH:chr14:50246531	TRUE	3_prime_UTR_variant	c.*527A>G	-	L2HGDH	L-2-hydroxyglutarate dehydrogenase	ENSG00000087299	protein_coding	-	7.255	-	-	AluJo
L2HGDH:chr14:50246586	TRUE	3_prime_UTR_variant	c.*472A>G	-	L2HGDH	L-2-hydroxyglutarate dehydrogenase	ENSG00000087299	protein_coding	-	25.915	-	-	AluJo
MAP4K5:chr14:50459776	TRUE	intron_variant	c.936+2889A>G	-	MAP4K5	mitogen-activated protein kinase kinase kinase kinase 5	ENSG00000012983	protein_coding	-	2.21286	-	-	AluJb
TRIM9:chr14:50990064	TRUE	intron_variant	c.1604-7961A>G	-	TRIM9	tripartite motif containing 9	ENSG00000100505	protein_coding	rs937610660	0.757857	-	-	AluJr
TRIM9:chr14:50995076	TRUE	intron_variant	c.1603+2974A>G	-	TRIM9	tripartite motif containing 9	ENSG00000100505	protein_coding	-	1.48115	-	-	FLAM_A
TRIM9:chr14:50995095	TRUE	intron_variant	c.1603+2955A>G	-	TRIM9	tripartite motif containing 9	ENSG00000100505	protein_coding	-	3.22815	-	-	FLAM_A
TRIM9:chr14:50995100	TRUE	intron_variant	c.1603+2950A>G	-	TRIM9	tripartite motif containing 9	ENSG00000100505	protein_coding	-	1.32704	-	-	FLAM_A
TRIM9:chr14:50995102	TRUE	intron_variant	c.1603+2948A>G	-	TRIM9	tripartite motif containing 9	ENSG00000100505	protein_coding	-	2.4163	-	-	FLAM_A
TRIM9:chr14:50995115	TRUE	intron_variant	c.1603+2935A>G	-	TRIM9	tripartite motif containing 9	ENSG00000100505	protein_coding	-	5.05407	-	-	FLAM_A
TRIM9:chr14:50995125	TRUE	intron_variant	c.1603+2925A>G	-	TRIM9	tripartite motif containing 9	ENSG00000100505	protein_coding	-	7.33583	-	-	FLAM_A
FBXO34:chr14:55280897	FALSE	intron_variant	c.-11+9360A>G	-	FBXO34	F-box protein 34	ENSG00000178974	protein_coding	-	7.74	-	-	MER2
FBXO34:chr14:55305575	TRUE	intron_variant	c.-11+34038A>G	-	FBXO34	F-box protein 34	ENSG00000178974	protein_coding	-	33.4892	-	-	AluSz
PSMA3:chr14:58267019	TRUE	intron_variant	c.544-455A>G	-	PSMA3	proteasome subunit alpha 3	ENSG00000100567	protein_coding	-	2.72923	-	-	AluSx
PSMA3-AS1:chr14:58278378	TRUE	intron_variant,non_coding_transcript_variant	n.415-4368A>G	-	PSMA3-AS1	PSMA3 antisense RNA 1	ENSG00000257621	lncRNA	-	4.90522	-	-	AluJr
PSMA3-AS1:chr14:58293311	TRUE	intron_variant,non_coding_transcript_variant	n.176-1604A>G	-	PSMA3-AS1	PSMA3 antisense RNA 1	ENSG00000257621	lncRNA	-	6.46107	-	-	AluSp
SLC38A6:chr14:61071561	TRUE	intron_variant	c.1291-7249A>G	-	SLC38A6	solute carrier family 38 member 6	ENSG00000139974	protein_coding	-	12.4143	-	-	AluJb
HIF1A:chr14:61710997	TRUE	intron_variant	c.105-9382A>G	-	HIF1A	hypoxia inducible factor 1 subunit alpha	ENSG00000100644	protein_coding	-	2.17167	-	-	AluSx3
PLEKHH1:chr14:67565999	TRUE	intron_variant	c.1263+3105A>G	-	PLEKHH1	pleckstrin homology, MyTH4 and FERM domain containing H1	ENSG00000054690	protein_coding	-	28.1943	-	-	AluSz
PLEKHH1:chr14:67566701	TRUE	intron_variant	c.1264-2437A>G	-	PLEKHH1	pleckstrin homology, MyTH4 and FERM domain containing H1	ENSG00000054690	protein_coding	-	0.549615	-	-	AluJb
SYNJ2BP:chr14:70369241	TRUE	3_prime_UTR_variant	c.*3750A>G	-	SYNJ2BP	synaptojanin 2 binding protein	ENSG00000213463	protein_coding	-	14.9408	-	-	AluJb
RGS6:chr14:72057263	TRUE	intron_variant	c.84+92388A>G	-	RGS6	regulator of G protein signaling 6	ENSG00000182732	protein_coding	-	13.1214	-	-	AluSx1
PSEN1:chr14:73139470	TRUE	intron_variant	c.-136+2887A>G	-	PSEN1	presenilin 1	ENSG00000080815	protein_coding	-	13.884	-	-	AluSx
PSEN1:chr14:73143938	TRUE	intron_variant	c.-135-3857A>G	-	PSEN1	presenilin 1	ENSG00000080815	protein_coding	rs993992536	16.67	-	-	AluJr
NUMB:chr14:73286237	TRUE	intron_variant	c.655+873A>G	-	NUMB	NUMB, endocytic adaptor protein	ENSG00000133961	protein_coding	-	6.86407	-	-	AluJr4
AC005225.2:chr14:73604232	TRUE	intron_variant,non_coding_transcript_variant	n.62+29429A>G	-	AC005225.2	novel transcript, antisense to ACOT6	ENSG00000258603	lncRNA	-	2.02	-	-	AluSx1
GPATCH2L:chr14:76205243	TRUE	3_prime_UTR_variant	c.*3392A>G	-	GPATCH2L	G-patch domain containing 2 like	ENSG00000089916	protein_coding	-	7.45714	-	-	AluJr4
NRXN3:chr14:78374708	FALSE	intron_variant	c.757+76848A>G	-	NRXN3	neurexin 3	ENSG00000021645	protein_coding	-	2.27269	-	-	AluSz
NRXN3:chr14:78376991	FALSE	intron_variant	c.757+79131A>G	-	NRXN3	neurexin 3	ENSG00000021645	protein_coding	-	1.2937	-	-	L1MDa
NRXN3:chr14:78382089	TRUE	intron_variant	c.757+84229A>G	-	NRXN3	neurexin 3	ENSG00000021645	protein_coding	-	7.65429	-	-	L1MD1
NRXN3:chr14:78382098	TRUE	intron_variant	c.757+84238A>G	-	NRXN3	neurexin 3	ENSG00000021645	protein_coding	-	2.04143	-	-	L1MD1
NRXN3:chr14:78442148	TRUE	intron_variant	c.757+144288A>G	-	NRXN3	neurexin 3	ENSG00000021645	protein_coding	-	4.37682	-	-	AluSx3
NRXN3:chr14:78442211	TRUE	intron_variant	c.757+144351A>G	-	NRXN3	neurexin 3	ENSG00000021645	protein_coding	rs1178507155	6.7884	-	-	AluSx3
NRXN3:chr14:79081533	TRUE	intron_variant	c.3262+93392A>G	-	NRXN3	neurexin 3	ENSG00000021645	protein_coding	-	16.5089	-	-	AluSc8
NRXN3:chr14:79193043	FALSE	intron_variant	c.3262+204902A>G	-	NRXN3	neurexin 3	ENSG00000021645	protein_coding	rs1268461197	12.0164	-	-	AluSg
NRXN3:chr14:79199061	TRUE	intron_variant	c.3262+210920A>G	-	NRXN3	neurexin 3	ENSG00000021645	protein_coding	-	27.6867	-	-	AluSc8
EML5:chr14:88612979	FALSE	3_prime_UTR_variant	c.*2839A>G	-	EML5	echinoderm microtubule associated protein like 5	ENSG00000165521	protein_coding	-	6.26	-	-	-
TTC8:chr14:88836454	TRUE	intron_variant	c.115-2998A>G	-	TTC8	tetratricopeptide repeat domain 8	ENSG00000165533	protein_coding	-	0.869565	-	-	AluJb
FOXN3:chr14:89446227	TRUE	intron_variant	c.-14-33737A>G	-	FOXN3	forkhead box N3	ENSG00000053254	protein_coding	-	15.7908	-	-	AluSz
ATXN3:chr14:92060785	TRUE	3_prime_UTR_variant	c.*3535A>G	-	ATXN3	ataxin 3	ENSG00000066427	protein_coding	-	1.08286	-	-	AluSg4
LRRK1:chr15:101070742	TRUE	3_prime_UTR_variant	c.*1894A>G	-	LRRK1	leucine rich repeat kinase 1	ENSG00000154237	protein_coding	-	4.60125	-	-	AluJr4
PCSK6:chr15:101375026	TRUE	intron_variant	c.1533-4503A>G	-	PCSK6	proprotein convertase subtilisin/kexin type 6	ENSG00000140479	protein_coding	-	13.3333	-	-	AluSx
HERC2P3:chr15:20417333	TRUE	intron_variant,non_coding_transcript_variant	n.2231+13760A>G	-	HERC2P3	hect domain and RLD 2 pseudogene 3	ENSG00000180229	processed_transcript	-	3.04476	-	-	AluJr
SNRPN:chr15:24905057	TRUE	intron_variant	c.-803-7306A>G	-	SNRPN	small nuclear ribonucleoprotein polypeptide N	ENSG00000128739	protein_coding	-	11.818	-	-	AluSx
SNURF:chr15:24963564	TRUE	intron_variant	c.110+1355A>G	-	SNURF	SNRPN upstream reading frame	ENSG00000273173	protein_coding	-	2.68714	-	-	AluSg
SNURF:chr15:24963921	TRUE	intron_variant	c.110+1712A>G	-	SNURF	SNRPN upstream reading frame	ENSG00000273173	protein_coding	-	9.81687	-	-	AluJo
SNURF:chr15:24967792	TRUE	intron_variant	c.111-140A>G	-	SNURF	SNRPN upstream reading frame	ENSG00000273173	protein_coding	-	1.15963	-	-	AluSx1
AC124312.1:chr15:24983593	TRUE	intron_variant	c.*953+1156A>G	-	AC124312.1	novel transcript	ENSG00000214265	nonsense_mediated_decay	-	1.02538	-	-	AluSx
AC124312.1:chr15:24983641	TRUE	intron_variant	c.*953+1204A>G	-	AC124312.1	novel transcript	ENSG00000214265	nonsense_mediated_decay	-	1.56348	-	-	AluSx
AC124312.1:chr15:24995230	TRUE	intron_variant	c.*954-3740A>G	-	AC124312.1	novel transcript	ENSG00000214265	nonsense_mediated_decay	-	0.812857	-	-	AluSx4
AC124312.1:chr15:24997149	TRUE	intron_variant	c.*954-1821A>G	-	AC124312.1	novel transcript	ENSG00000214265	nonsense_mediated_decay	-	0.674815	-	-	AluSq2
AC124312.1:chr15:24997159	TRUE	intron_variant	c.*954-1811A>G	-	AC124312.1	novel transcript	ENSG00000214265	nonsense_mediated_decay	-	2.43481	-	-	AluSq2
SNHG14:chr15:25010090	TRUE	intron_variant,non_coding_transcript_variant	n.71-8937A>G	-	SNHG14	small nucleolar RNA host gene 14	ENSG00000224078	lncRNA	-	0.525357	-	-	AluJb
SNHG14:chr15:25010145	TRUE	intron_variant,non_coding_transcript_variant	n.71-8882A>G	-	SNHG14	small nucleolar RNA host gene 14	ENSG00000224078	lncRNA	-	4.68214	-	-	AluJb
SNHG14:chr15:25010153	TRUE	intron_variant,non_coding_transcript_variant	n.71-8874A>G	-	SNHG14	small nucleolar RNA host gene 14	ENSG00000224078	lncRNA	-	5.43179	-	-	AluJb
UBE3A:chr15:25426884	TRUE	intron_variant	c.-221+11605A>G	-	UBE3A	ubiquitin protein ligase E3A	ENSG00000114062	protein_coding	-	9.97667	-	-	AluJr
GABRB3:chr15:26641974	FALSE	intron_variant	c.241-20440A>G	-	GABRB3	gamma-aminobutyric acid type A receptor beta3 subunit	ENSG00000166206	protein_coding	-	6.75545	-	-	AluJr
DISP2:chr15:40377274	TRUE	3_prime_UTR_variant	c.*6956A>G	-	DISP2	dispatched RND transporter family member 2	ENSG00000140323	protein_coding	-	0.740556	-	-	AluY
TYRO3:chr15:41581874	TRUE	3_prime_UTR_variant	c.*3598A>G	-	TYRO3	TYRO3 protein tyrosine kinase	ENSG00000092445	protein_coding	-	5.59636	-	-	Alu
HAUS2:chr15:42567788	TRUE	3_prime_UTR_variant	c.*972A>G	-	HAUS2	HAUS augmin like complex subunit 2	ENSG00000137814	protein_coding	-	6.23852	-	-	AluSx1
TTBK2:chr15:42838975	FALSE	intron_variant	c.291+1385A>G	-	TTBK2	tau tubulin kinase 2	ENSG00000128881	protein_coding	-	11.9546	-	-	L1PA15
062,4-6,Ribo-,Heart,MMU_CIRCpedia_5216,Yes,N.A.,HSA_CIRCpedia_14371,human_hg38,TTBK2,ENST00000267890.10,chr15:42827927-42840433,-,1.14416594007,4-6,Ribo-,Cortex,MMU_CIRCpedia_5216,Yes,N.A.,HSA_CIRCpedia_14371,human_hg38,TTBK2,ENST00000267890.10,chr15:42827927-42840433,-,14.0,4-6,Ribo-,Forebrain,MMU_CIRCpedia_5216,Yes,N.A.,HSA_CIRCpedia_14372,human_hg38,TTBK2,ENST00000267890.10,chr15:42827927-4287…
TP53BP1:chr15:43419613	TRUE	intron_variant	c.4681+692A>G	-	TP53BP1	tumor protein p53 binding protein 1	ENSG00000067369	protein_coding	-	1.98444	-	-	AluJr4
PPIP5K1:chr15:43550183	TRUE	intron_variant	c.3385+8612A>G	-	PPIP5K1	diphosphoinositol pentakisphosphate kinase 1	ENSG00000168781	protein_coding	-	2.49909	-	-	AluJb
FRMD5:chr15:44162329	TRUE	intron_variant	c.102+32624A>G	-	FRMD5	FERM domain containing 5	ENSG00000171877	protein_coding	-	7.7487	-	-	FLAM_A
FRMD5:chr15:44166528	TRUE	intron_variant	c.102+28425A>G	-	FRMD5	FERM domain containing 5	ENSG00000171877	protein_coding	-	3.0936	-	-	AluSz
FRMD5:chr15:44187666	TRUE	intron_variant	c.102+7287A>G	-	FRMD5	FERM domain containing 5	ENSG00000171877	protein_coding	-	4.30179	-	-	AluJr4
FRMD5:chr15:44189552	FALSE	intron_variant	c.102+5401A>G	-	FRMD5	FERM domain containing 5	ENSG00000171877	protein_coding	-	3.3652	-	-	AluSz
GOLM2:chr15:44330184	TRUE	intron_variant	c.485+1397A>G	-	GOLM2	cancer susceptibility 4	ENSG00000166734	protein_coding	-	2.17607	-	-	AluY
SLC30A4:chr15:45482889	TRUE	3_prime_UTR_variant	c.*2274A>G	-	SLC30A4	solute carrier family 30 member 4	ENSG00000104154	protein_coding	rs1136967	10.865	-	-	AluJr
SHC4:chr15:48878921	FALSE	intron_variant	c.840+5327A>G	-	SHC4	SHC adaptor protein 4	ENSG00000185634	protein_coding	-	1.37357	-	-	A-rich
GABPB1-AS1:chr15:50365804	TRUE	non_coding_transcript_exon_variant	n.9784A>G	-	GABPB1-AS1	GABPB1 antisense RNA 1	ENSG00000244879	lncRNA	-	13.3562	-	-	AluJb
GABPB1-AS1:chr15:50365814	TRUE	non_coding_transcript_exon_variant	n.9794A>G	-	GABPB1-AS1	GABPB1 antisense RNA 1	ENSG00000244879	lncRNA	rs956056428	7.57	-	-	AluJb
GABPB1-AS1:chr15:50368063	TRUE	non_coding_transcript_exon_variant	n.12043A>G	-	GABPB1-AS1	GABPB1 antisense RNA 1	ENSG00000244879	lncRNA	-	5.47727	-	-	AluJo
GABPB1-AS1:chr15:50369686	TRUE	non_coding_transcript_exon_variant	n.13666A>G	-	GABPB1-AS1	GABPB1 antisense RNA 1	ENSG00000244879	lncRNA	-	10.8675	-	-	AluSx
TMOD3:chr15:51897751	TRUE	intron_variant	c.735+1225A>G	-	TMOD3	tropomodulin 3	ENSG00000138594	protein_coding	rs201645762	15.635	-	-	AluSg
GNB5:chr15:52121700	TRUE	3_prime_UTR_variant	c.*1057A>G	-	GNB5	G protein subunit beta 5	ENSG00000069966	protein_coding	-	0.9548	-	-	AluYc3
RORA:chr15:61024435	TRUE	intron_variant	c.166+204618A>G	-	RORA	RAR related orphan receptor A	ENSG00000069667	protein_coding	-	2.5	-	-	AluJo
RORA:chr15:61054975	TRUE	intron_variant	c.166+174078A>G	-	RORA	RAR related orphan receptor A	ENSG00000069667	protein_coding	-	15	-	-	AluJb
HERC1:chr15:63635090	TRUE	intron_variant	c.12415-202A>G	-	HERC1	HECT and RLD domain containing E3 ubiquitin protein ligase family member 1	ENSG00000103657	protein_coding	-	0.640833	-	-	AluJr
HERC1:chr15:63739971	TRUE	intron_variant	c.2521-5122A>G	-	HERC1	HECT and RLD domain containing E3 ubiquitin protein ligase family member 1	ENSG00000103657	protein_coding	-	15.8047	-	-	AluSz6
SNX22:chr15:64155492	TRUE	3_prime_UTR_variant	c.*984A>G	-	SNX22	sorting nexin 22	ENSG00000157734	protein_coding	rs1325317752	3.9156	-	-	FLAM_C
ANKDD1A:chr15:64936839	TRUE	intron_variant	c.867+2605A>G	-	ANKDD1A	ankyrin repeat and death domain containing 1A	ENSG00000166839	protein_coding	-	8.335	-	-	AluJr
DENND4A:chr15:65774905	TRUE	intron_variant	c.-94-13467A>G	-	DENND4A	DENN domain containing 4A	ENSG00000174485	protein_coding	rs1253520976	0.396786	-	-	AluJr4
DENND4A:chr15:65787515	TRUE	intron_variant	c.-95+4495A>G	-	DENND4A	DENN domain containing 4A	ENSG00000174485	protein_coding	rs548172245	18.9771	-	-	-
PIAS1:chr15:68065500	TRUE	intron_variant	c.30+9587A>G	-	PIAS1	protein inhibitor of activated STAT 1	ENSG00000033800	protein_coding	-	6.66667	-	-	AluSz6
CELF6:chr15:72310617	FALSE	intron_variant	c.345+5228A>G	-	CELF6	CUGBP Elav-like family member 6	ENSG00000140488	protein_coding	-	6.14625	-	-	AluJr
AC009690.1:chr15:72331679	TRUE	intron_variant	c.609-10977A>G	-	AC009690.1	novel transcript	ENSG00000260729	nonsense_mediated_decay	-	9.34	-	-	AluJr
ARIH1:chr15:72489223	TRUE	intron_variant	c.375+14209A>G	-	ARIH1	ariadne RBR E3 ubiquitin protein ligase 1	ENSG00000166233	protein_coding	-	10.944	-	-	AluJb
SCAMP5:chr15:74998551	TRUE	intron_variant	c.-49+1235A>G	-	SCAMP5	secretory carrier membrane protein 5	ENSG00000198794	protein_coding	-	3.18893	-	-	AluSx
HMG20A:chr15:77480556	TRUE	intron_variant	c.*6+1235A>G	-	HMG20A	high mobility group 20A	ENSG00000140382	protein_coding	-	2.64875	-	-	AluJo
ACSBG1:chr15:78199208	TRUE	intron_variant	c.233-4482A>G	-	ACSBG1	acyl-CoA synthetase bubblegum family member 1	ENSG00000103740	protein_coding	-	4.48429	-	-	AluJo
MORF4L1:chr15:78879756	TRUE	intron_variant	c.88-756A>G	-	MORF4L1	mortality factor 4 like 1	ENSG00000185787	protein_coding	-	25.8637	-	-	FLAM_C
ANKRD34C-AS1:chr15:79188557	TRUE	non_coding_transcript_exon_variant	n.3847A>G	-	ANKRD34C-AS1	ANKRD34C antisense RNA 1	ENSG00000259234	lncRNA	-	15.4378	-	-	AluJo
ANKRD34C-AS1:chr15:79188566	FALSE	non_coding_transcript_exon_variant	n.3838A>G	-	ANKRD34C-AS1	ANKRD34C antisense RNA 1	ENSG00000259234	lncRNA	rs1375421505	13.994	-	-	AluJo
HOMER2:chr15:82842377	TRUE	3_prime_UTR_variant	c.*4897A>G	-	HOMER2	homer scaffold protein 2	ENSG00000103942	protein_coding	-	1.73063	-	-	AluSx1
AC243562.2:chr15:84391880	FALSE	intron_variant,non_coding_transcript_variant	n.346-35A>G	-	AC243562.2	golgin A6 family-like 9 (GOLGA6L9) pseudogene	ENSG00000259683	unprocessed_pseudogene	-	11.7192	-	-	-
AC012291.3:chr15:84739513	FALSE	intron_variant,non_coding_transcript_variant	n.1630+5695A>G	-	AC012291.3	novel transcript	ENSG00000285667	lncRNA	-	3.8525	-	-	AluSx
ABHD2:chr15:89200935	TRUE	3_prime_UTR_variant	c.*5512A>G	-	ABHD2	abhydrolase domain containing 2	ENSG00000140526	protein_coding	rs964810694	4.28571	-	-	AluSq
ZNF710:chr15:90014495	TRUE	intron_variant	c.-29+12881A>G	-	ZNF710	zinc finger protein 710	ENSG00000140548	protein_coding	-	7.944	-	-	FLAM_A
SV2B:chr15:91131623	FALSE	intron_variant	c.-392+31260A>G	-	SV2B	synaptic vesicle glycoprotein 2B	ENSG00000185518	protein_coding	-	1.66304	-	-	AluJr4
CHD2:chr15:92908998	TRUE	intron_variant	c.62+7699A>G	-	CHD2	chromodomain helicase DNA binding protein 2	ENSG00000173575	protein_coding	-	49.8455	-	-	AluSx1
MEF2A:chr15:99652721	TRUE	intron_variant	c.258+6957A>G	-	MEF2A	myocyte enhancer factor 2A	ENSG00000068305	protein_coding	-	8.8775	-	-	-
CLEC16A:chr16:11018222	TRUE	intron_variant	c.1304-1971A>G	-	CLEC16A	C-type lectin domain containing 16A	ENSG00000038532	protein_coding	rs908522732	11.2487	-	-	AluJb
NPRL3:chr16:124422	TRUE	intron_variant	c.189-5167A>G	-	NPRL3	NPR3 like, GATOR1 complex subunit	ENSG00000103148	protein_coding	-	9.695	-	-	FLAM_C
SHISA9:chr16:12987664	TRUE	intron_variant	c.691+70849A>G	-	SHISA9	shisa family member 9	ENSG00000237515	protein_coding	-	2.19714	-	-	L1PA10
MRTFB:chr16:14223273	TRUE	intron_variant	c.693+4275A>G	-	MRTFB	myocardin related transcription factor B	ENSG00000186260	protein_coding	-	4.26077	-	-	AluJo
DNAH3:chr16:21131841	FALSE	intron_variant	c.1082+2418A>G	-	DNAH3	dynein axonemal heavy chain 3	ENSG00000158486	protein_coding	-	2.25071	-	-	AluSp
LUC7L:chr16:212918	TRUE	intron_variant	c.256-4730A>G	-	LUC7L	LUC7 like	ENSG00000007392	protein_coding	rs116208446	21.7433	-	-	AluJb
HS3ST2:chr16:22888412	FALSE	intron_variant	c.486-26532A>G	-	HS3ST2	heparan sulfate-glucosamine 3-sulfotransferase 2	ENSG00000122254	protein_coding	-	2.5637	-	-	AluSc8
TNRC6A:chr16:24650628	TRUE	intron_variant,non_coding_transcript_variant	n.402+9619A>G	-	TNRC6A	trinucleotide repeat containing 6A	ENSG00000090905	processed_transcript	rs914617296	3.89789	-	-	AluSz6
TNRC6A:chr16:24689879	TRUE	intron_variant,non_coding_transcript_variant	n.402+48870A>G	-	TNRC6A	trinucleotide repeat containing 6A	ENSG00000090905	processed_transcript	-	6.66667	-	-	AluJo
TNRC6A:chr16:24689915	TRUE	intron_variant,non_coding_transcript_variant	n.402+48906A>G	-	TNRC6A	trinucleotide repeat containing 6A	ENSG00000090905	processed_transcript	-	13.635	-	-	AluJo
SMG1P2:chr16:29579444	FALSE	intron_variant,non_coding_transcript_variant	n.81-13195A>G	-	SMG1P2	SMG1 pseudogene 2	ENSG00000205534	transcribed_unprocessed_pseudogene	-	4.1675	-	-	AluJb
SLC5A2:chr16:31489494	FALSE	intron_variant	c.1665+156A>G	-	SLC5A2	solute carrier family 5 member 2	ENSG00000140675	protein_coding	-	4.48	-	-	MamRep1879
ITFG1:chr16:47288678	TRUE	intron_variant	c.1070+22562A>G	-	ITFG1	integrin alpha FG-GAP repeat containing 1	ENSG00000129636	protein_coding	-	4.77	-	-	AluSz
LONP2:chr16:48353444	TRUE	3_prime_UTR_variant	c.*1642A>G	-	LONP2	lon peptidase 2, peroxisomal	ENSG00000102910	protein_coding	-	2.08174	-	-	AluJb
CHD9:chr16:53159226	FALSE	intron_variant	c.1452+1685A>G	-	CHD9	chromodomain helicase DNA binding protein 9	ENSG00000177200	protein_coding	-	5.84812	-	-	AluJr
RAB40C:chr16:601718	TRUE	intron_variant	c.142+11285A>G	-	RAB40C	RAB40C, member RAS oncogene family	ENSG00000197562	protein_coding	rs543371201	14.7776	-	-	FLAM_C
RAB40C:chr16:601720	TRUE	intron_variant	c.142+11287A>G	-	RAB40C	RAB40C, member RAS oncogene family	ENSG00000197562	protein_coding	rs1341995110	1.94957	-	-	FLAM_C
RAB40C:chr16:601778	FALSE	intron_variant	c.142+11345A>G	-	RAB40C	RAB40C, member RAS oncogene family	ENSG00000197562	protein_coding	-	2.9	-	-	FLAM_C
RBFOX1:chr16:6053995	TRUE	intron_variant	c.3+34094A>G	-	RBFOX1	RNA binding fox-1 homolog 1	ENSG00000078328	protein_coding	-	4.64286	-	-	AluJb
RBFOX1:chr16:6587556	TRUE	intron_variant	c.67-67047A>G	-	RBFOX1	RNA binding fox-1 homolog 1	ENSG00000078328	protein_coding	-	8.901	-	-	AluSz
RBFOX1:chr16:6666479	TRUE	intron_variant	c.114+11829A>G	-	RBFOX1	RNA binding fox-1 homolog 1	ENSG00000078328	protein_coding	-	9.38381	-	-	AluSx1
RBFOX1:chr16:6667661	TRUE	intron_variant	c.114+13011A>G	-	RBFOX1	RNA binding fox-1 homolog 1	ENSG00000078328	protein_coding	-	11.0225	-	-	AluJo
RBFOX1:chr16:6667884	TRUE	intron_variant	c.114+13234A>G	-	RBFOX1	RNA binding fox-1 homolog 1	ENSG00000078328	protein_coding	rs577671213	1.20222	-	-	AluJo
RBFOX1:chr16:6681293	TRUE	intron_variant	c.114+26643A>G	-	RBFOX1	RNA binding fox-1 homolog 1	ENSG00000078328	protein_coding	-	3.59381	-	-	AluSz
NAE1:chr16:66823786	TRUE	intron_variant	c.259-186A>G	-	NAE1	NEDD8 activating enzyme E1 subunit 1	ENSG00000159593	protein_coding	-	10.1521	-	-	AluJr
PDP2:chr16:66889839	TRUE	3_prime_UTR_variant	c.*3965A>G	-	PDP2	pyruvate dehyrogenase phosphatase catalytic subunit 2	ENSG00000172840	protein_coding	-	3.845	-	-	AluJb
AC126773.3:chr16:68578863	FALSE	intron_variant,non_coding_transcript_variant	n.106-4640A>G	-	AC126773.3	novel transcript, antisense to ZFP90	ENSG00000260084	lncRNA	-	3.10889	-	-	AluSx
RBFOX1:chr16:6911153	FALSE	intron_variant	c.115-140904A>G	-	RBFOX1	RNA binding fox-1 homolog 1	ENSG00000078328	protein_coding	-	6.57696	-	-	AluSq2
NFAT5:chr16:69687320	TRUE	intron_variant	c.1774+2350A>G	-	NFAT5	nuclear factor of activated T cells 5	ENSG00000102908	protein_coding	-	8.67056	-	-	AluSx
NFAT5:chr16:69687330	TRUE	intron_variant	c.1774+2360A>G	-	NFAT5	nuclear factor of activated T cells 5	ENSG00000102908	protein_coding	rs962286823	5.61357	-	-	AluSx
FBXL16:chr16:697744	TRUE	intron_variant	c.-14-325A>G	-	FBXL16	F-box and leucine rich repeat protein 16	ENSG00000127585	protein_coding	-	7.82692	-	-	AluY
RBFOX1:chr16:6977894	FALSE	intron_variant	c.115-74163A>G	-	RBFOX1	RNA binding fox-1 homolog 1	ENSG00000078328	protein_coding	-	2.022	-	-	-
EXOSC6:chr16:70248840	TRUE	3_prime_UTR_variant	c.*2242A>G	-	EXOSC6	exosome component 6	ENSG00000223496	protein_coding	-	0.446429	-	-	AluJb
EXOSC6:chr16:70248848	TRUE	3_prime_UTR_variant	c.*2234A>G	-	EXOSC6	exosome component 6	ENSG00000223496	protein_coding	rs953940007	1.52464	-	-	AluJb
KLHDC4:chr16:87731148	TRUE	intron_variant	c.507-504A>G	-	KLHDC4	kelch domain containing 4	ENSG00000104731	protein_coding	-	12.2233	-	-	AluSz
ANKRD11:chr16:89411525	TRUE	intron_variant	c.-60+6759A>G	-	ANKRD11	ankyrin repeat domain 11	ENSG00000167522	protein_coding	-	4.20706	-	-	AluJr4
AFG3L1P:chr16:89985112	TRUE	intron_variant,non_coding_transcript_variant	n.493+513A>G	-	AFG3L1P	AFG3 like matrix AAA peptidase subunit 1, pseudogene	ENSG00000223959	processed_transcript	-	1.17647	-	-	AluSz
NCOR1:chr17:16045890	TRUE	intron_variant	c.6679+1061A>G	-	NCOR1	nuclear receptor corepressor 1	ENSG00000141027	protein_coding	-	0.772222	-	-	AluJo
NCOR1:chr17:16045950	TRUE	intron_variant	c.6679+1001A>G	-	NCOR1	nuclear receptor corepressor 1	ENSG00000141027	protein_coding	rs887042252	5.09944	-	-	AluJo
CCDC144B:chr17:18573101	FALSE	intron_variant,non_coding_transcript_variant	n.3532+6556A>G	-	CCDC144B	coiled-coil domain containing 144B (pseudogene)	ENSG00000154874	processed_transcript	-	2.71821	-	-	-
SPECC1:chr17:20314597	TRUE	3_prime_UTR_variant	c.*532A>G	-	SPECC1	sperm antigen with calponin homology and coiled-coil domains 1	ENSG00000128487	protein_coding	-	9.09	-	-	AluJo
PAFAH1B1:chr17:2672136	TRUE	intron_variant	c.569-519A>G	-	PAFAH1B1	platelet activating factor acetylhydrolase 1b regulatory subunit 1	ENSG00000007168	protein_coding	-	18.4915	-	-	AluJr
PAFAH1B1:chr17:2672151	TRUE	intron_variant	c.569-504A>G	-	PAFAH1B1	platelet activating factor acetylhydrolase 1b regulatory subunit 1	ENSG00000007168	protein_coding	-	6.86857	-	-	AluJr
PAFAH1B1:chr17:2672263	TRUE	intron_variant	c.569-392A>G	-	PAFAH1B1	platelet activating factor acetylhydrolase 1b regulatory subunit 1	ENSG00000007168	protein_coding	-	25.0367	-	-	AluJr
PAFAH1B1:chr17:2678381	TRUE	intron_variant	c.1002+1775A>G	-	PAFAH1B1	platelet activating factor acetylhydrolase 1b regulatory subunit 1	ENSG00000007168	protein_coding	-	0.935238	-	-	AluSp
WSB1:chr17:27312817	TRUE	3_prime_UTR_variant	c.*448A>G	-	WSB1	WD repeat and SOCS box containing 1	ENSG00000109046	protein_coding	-	0.255	-	-	AluSx
WSB1:chr17:27312985	TRUE	3_prime_UTR_variant	c.*616A>G	-	WSB1	WD repeat and SOCS box containing 1	ENSG00000109046	protein_coding	rs878966575	4.06571	-	-	AluSx
FAM222B:chr17:28823390	TRUE	intron_variant	c.-41+19292A>G	-	FAM222B	family with sequence similarity 222 member B	ENSG00000173065	protein_coding	-	5.39526	-	-	AluJb
TAOK1:chr17:29427475	TRUE	intron_variant	c.-94-23980A>G	-	TAOK1	TAO kinase 1	ENSG00000160551	protein_coding	-	19.1163	-	-	AluSz
SUZ12P1:chr17:30735569	TRUE	intron_variant,non_coding_transcript_variant	n.946+472A>G	-	SUZ12P1	SUZ12 pseudogene 1	ENSG00000264538	processed_transcript	-	1.429	-	-	AluSz6
RAB11FIP4:chr17:31534443	TRUE	3_prime_UTR_variant	c.*2711A>G	-	RAB11FIP4	RAB11 family interacting protein 4	ENSG00000131242	protein_coding	rs900090959	8.41045	-	-	AluJr
LRRC37B:chr17:32044865	TRUE	intron_variant	c.2124-835A>G	-	LRRC37B	leucine rich repeat containing 37B	ENSG00000185158	protein_coding	-	2.49769	-	-	AluJb
ZNF207:chr17:32380836	TRUE	3_prime_UTR_variant	c.*11077A>G	-	ZNF207	zinc finger protein 207	ENSG00000010244	protein_coding	-	3.15231	-	-	AluSx
AC004223.3:chr17:35098373	TRUE	intron_variant	c.426+2828A>G	-	AC004223.3		ENSG00000267618	protein_coding	-	6.66667	-	-	AluSx
RAPGEFL1:chr17:40185464	TRUE	intron_variant	c.833+786A>G	-	RAPGEFL1	Rap guanine nucleotide exchange factor like 1	ENSG00000108352	protein_coding	-	10.132	-	-	AluSz
LSM12:chr17:44047791	TRUE	intron_variant	c.259-7535A>G	-	LSM12	LSM12 homolog	ENSG00000161654	protein_coding	-	6.5	-	-	AluJr
GPATCH8:chr17:44447765	TRUE	intron_variant	c.194-11220A>G	-	GPATCH8	G-patch domain containing 8	ENSG00000186566	protein_coding	-	5.30958	-	-	AluJo
GPATCH8:chr17:44451172	TRUE	intron_variant	c.193+13300A>G	-	GPATCH8	G-patch domain containing 8	ENSG00000186566	protein_coding	-	3.22704	-	-	AluSz6
GPATCH8:chr17:44461748	TRUE	intron_variant	c.193+2724A>G	-	GPATCH8	G-patch domain containing 8	ENSG00000186566	protein_coding	-	8.04722	-	-	AluJb
CDC27:chr17:47169030	TRUE	intron_variant	c.377+887A>G	-	CDC27	cell division cycle 27	ENSG00000004897	protein_coding	-	6.09667	-	-	AluJr
NPEPPS:chr17:47590387	TRUE	intron_variant	c.1096-330A>G	-	NPEPPS	aminopeptidase puromycin sensitive	ENSG00000141279	protein_coding	rs1303668134	12.8012	-	-	AluSz6
KIF1C:chr17:5026639	TRUE	3_prime_UTR_variant	c.*2488A>G	-	KIF1C	kinesin family member 1C	ENSG00000129250	protein_coding	-	3.59607	-	-	AluJb
KIF1C:chr17:5026642	TRUE	3_prime_UTR_variant	c.*2491A>G	-	KIF1C	kinesin family member 1C	ENSG00000129250	protein_coding	-	2.35741	-	-	AluJb
SPAG9:chr17:50964331	TRUE	3_prime_UTR_variant	c.*1941A>G	-	SPAG9	sperm associated antigen 9	ENSG00000008294	protein_coding	rs1055361	8.93682	-	-	AluSx
MRPS23:chr17:57836093	TRUE	3_prime_UTR_variant	c.*3690A>G	-	MRPS23	mitochondrial ribosomal protein S23	ENSG00000181610	protein_coding	-	4.064	-	-	AluSx1
PPM1E:chr17:58837229	TRUE	intron_variant	c.464+80768A>G	-	PPM1E	protein phosphatase, Mg2+/Mn2+ dependent 1E	ENSG00000175175	protein_coding	-	9.355	-	-	AluJo
PPM1E:chr17:58837237	FALSE	intron_variant	c.464+80776A>G	-	PPM1E	protein phosphatase, Mg2+/Mn2+ dependent 1E	ENSG00000175175	protein_coding	-	3.39762	-	-	AluJo
PPM1E:chr17:58899298	TRUE	intron_variant	c.465-56351A>G	-	PPM1E	protein phosphatase, Mg2+/Mn2+ dependent 1E	ENSG00000175175	protein_coding	-	1.89533	-	-	AluJb
PPM1E:chr17:58921570	TRUE	intron_variant	c.465-34079A>G	-	PPM1E	protein phosphatase, Mg2+/Mn2+ dependent 1E	ENSG00000175175	protein_coding	rs1021841001	1.29524	-	-	AluJb
GDPD1:chr17:59274366	TRUE	3_prime_UTR_variant	c.*593A>G	-	GDPD1	glycerophosphodiester phosphodiesterase domain containing 1	ENSG00000153982	protein_coding	-	3.63231	-	-	AluSz6
GDPD1:chr17:59275116	TRUE	3_prime_UTR_variant	c.*1343A>G	-	GDPD1	glycerophosphodiester phosphodiesterase domain containing 1	ENSG00000153982	protein_coding	-	7.75818	-	-	AluSx1
CLTC:chr17:59625543	TRUE	intron_variant	c.42+5370A>G	-	CLTC	clathrin heavy chain	ENSG00000141367	protein_coding	-	6.37545	-	-	AluJo
CLTC:chr17:59625559	TRUE	intron_variant	c.42+5386A>G	-	CLTC	clathrin heavy chain	ENSG00000141367	protein_coding	-	5.22579	-	-	AluJo
RPS6KB1:chr17:59901580	TRUE	intron_variant	c.141+8255A>G	-	RPS6KB1	ribosomal protein S6 kinase B1	ENSG00000108443	protein_coding	rs1430984312	3.6275	-	-	FLAM_C
AC007846.2:chr17:6017104	FALSE	intron_variant	c.-289+27083A>G	-	AC007846.2	novel protein	ENSG00000285471	protein_coding	rs533891916	13.429	-	-	AluY
USP32:chr17:60298586	TRUE	intron_variant	c.292+3013A>G	-	USP32	ubiquitin specific peptidase 32	ENSG00000170832	protein_coding	-	18	-	-	AluJo
HELZ:chr17:67177056	TRUE	intron_variant	c.1430+1603A>G	-	HELZ	helicase with zinc finger	ENSG00000198265	protein_coding	-	2.02	-	-	AluJr
PITPNC1:chr17:67401788	TRUE	intron_variant	c.48+23586A>G	-	PITPNC1	phosphatidylinositol transfer protein cytoplasmic 1	ENSG00000154217	protein_coding	-	1.46846	-	-	AluSg7
BPTF:chr17:67876936	TRUE	intron_variant	c.1864+1916A>G	-	BPTF	bromodomain PHD finger transcription factor	ENSG00000171634	protein_coding	-	5.02909	-	-	-
BPTF:chr17:67905653	TRUE	intron_variant	c.2812+813A>G	-	BPTF	bromodomain PHD finger transcription factor	ENSG00000171634	protein_coding	-	4.6095	-	-	AluJr
AMZ2:chr17:68234649	TRUE	intron_variant	c.-66-13991A>G	-	AMZ2	archaelysin family metallopeptidase 2	ENSG00000196704	protein_coding	-	25.77	-	-	AluJo
ABCA5:chr17:69318223	TRUE	intron_variant	c.-15-3793A>G	-	ABCA5	ATP binding cassette subfamily A member 5	ENSG00000154265	protein_coding	-	7.25	-	-	AluSx1
SSTR2:chr17:73171865	TRUE	3_prime_UTR_variant	c.*1436A>G	-	SSTR2	somatostatin receptor 2	ENSG00000180616	protein_coding	-	6.21808	-	-	AluSq
SSTR2:chr17:73174535	TRUE	3_prime_UTR_variant	c.*4106A>G	-	SSTR2	somatostatin receptor 2	ENSG00000180616	protein_coding	-	2.31615	-	-	FLAM_C
MRPS7:chr17:75266232	FALSE	3_prime_UTR_variant	c.*309A>G	-	MRPS7	mitochondrial ribosomal protein S7	ENSG00000125445	protein_coding	-	2.90579	-	-	-
UBE2O:chr17:76419172	TRUE	intron_variant	c.418-13600A>G	-	UBE2O	ubiquitin conjugating enzyme E2 O	ENSG00000175931	protein_coding	-	2.38143	-	-	AluJb
SEPTIN9:chr17:77442471	TRUE	intron_variant	c.722-39673A>G	-	SEPTIN9	septin 9	ENSG00000184640	protein_coding	-	15.4418	-	-	AluSx3
RBFOX3:chr17:79160736	FALSE	intron_variant	c.-33-44988A>G	-	RBFOX3	RNA binding fox-1 homolog 3	ENSG00000167281	protein_coding	-	9.93692	-	-	AluSz
ANKRD30B:chr18:14777887	TRUE	intron_variant	c.1330-98A>G	-	ANKRD30B	ankyrin repeat domain 30B	ENSG00000180777	protein_coding	-	35.2029	-	-	AluSz
DTNA:chr18:34805751	TRUE	intron_variant	c.363-468A>G	-	DTNA	dystrobrevin alpha	ENSG00000134769	protein_coding	-	3.57036	-	-	-
DTNA:chr18:34824820	TRUE	intron_variant	c.1002-2773A>G	-	DTNA	dystrobrevin alpha	ENSG00000134769	protein_coding	rs1476185119	1.90923	-	-	AluJo
MAPRE2:chr18:35064072	TRUE	intron_variant	c.123-6123A>G	-	MAPRE2	microtubule associated protein RP/EB family member 2	ENSG00000166974	protein_coding	rs1025181752	10.5	-	-	AluJb
ZNF397:chr18:35248708	TRUE	3_prime_UTR_variant	c.*2398A>G	-	ZNF397	zinc finger protein 397	ENSG00000186812	protein_coding	rs1310121558	25.0747	-	-	AluJr
ZNF397:chr18:35248721	TRUE	3_prime_UTR_variant	c.*2411A>G	-	ZNF397	zinc finger protein 397	ENSG00000186812	protein_coding	-	11.0739	-	-	AluJr
RPRD1A:chr18:36016339	TRUE	intron_variant	c.789+10561A>G	-	RPRD1A	regulation of nuclear pre-mRNA domain containing 1A	ENSG00000141425	protein_coding	-	12.0838	-	-	AluSp
RPRD1A:chr18:36016361	TRUE	intron_variant	c.789+10539A>G	-	RPRD1A	regulation of nuclear pre-mRNA domain containing 1A	ENSG00000141425	protein_coding	-	23.635	-	-	AluSp
DLGAP1:chr18:3647520	TRUE	intron_variant	c.1592-65272A>G	-	DLGAP1	DLG associated protein 1	ENSG00000170579	protein_coding	-	15.8432	-	-	AluSx
DLGAP1:chr18:3684399	TRUE	intron_variant	c.1591+44736A>G	-	DLGAP1	DLG associated protein 1	ENSG00000170579	protein_coding	-	9.64167	-	-	AluJb
DLGAP1:chr18:3690251	TRUE	intron_variant	c.1591+38884A>G	-	DLGAP1	DLG associated protein 1	ENSG00000170579	protein_coding	-	6.97	-	-	AluJo
DLGAP1:chr18:3693369	TRUE	intron_variant	c.1591+35766A>G	-	DLGAP1	DLG associated protein 1	ENSG00000170579	protein_coding	-	22.251	-	-	AluJo
DLGAP1:chr18:3693384	TRUE	intron_variant	c.1591+35751A>G	-	DLGAP1	DLG associated protein 1	ENSG00000170579	protein_coding	-	13.87	-	-	AluJo
DLGAP1:chr18:3731495	FALSE	intron_variant	c.1351-2120A>G	-	DLGAP1	DLG associated protein 1	ENSG00000170579	protein_coding	-	9.42286	-	-	AluJb
DLGAP1:chr18:4421751	TRUE	intron_variant	c.-267+33255A>G	-	DLGAP1	DLG associated protein 1	ENSG00000170579	protein_coding	-	14.8436	-	-	AluSx1
TCF4:chr18:55380128	TRUE	intron_variant	c.675+23326A>G	-	TCF4	transcription factor 4	ENSG00000196628	protein_coding	-	4.96056	-	-	AluJb
ZNF532:chr18:58890058	TRUE	intron_variant	c.-18+24479A>G	-	ZNF532	zinc finger protein 532	ENSG00000074657	protein_coding	-	1.71118	-	-	AluSx
SEC11C:chr18:59156150	TRUE	intron_variant	c.467+343A>G	-	SEC11C	SEC11 homolog C, signal peptidase complex subunit	ENSG00000166562	protein_coding	-	10.0644	-	-	AluJr4
BCL2:chr18:63299838	TRUE	intron_variant	c.585+18244A>G	-	BCL2	BCL2, apoptosis regulator	ENSG00000171791	protein_coding	rs1404117555	4.29444	-	-	-
BCL2:chr18:63299842	TRUE	intron_variant	c.585+18240A>G	-	BCL2	BCL2, apoptosis regulator	ENSG00000171791	protein_coding	-	8.02857	-	-	-
TYMS:chr18:668012	FALSE	intron_variant	c.455-1060A>G	-	TYMS	thymidylate synthetase	ENSG00000176890	protein_coding	-	4.60882	-	-	-
ENOSF1:chr18:693384	TRUE	intron_variant	c.423+498A>G	-	ENOSF1	enolase superfamily member 1	ENSG00000132199	protein_coding	rs572783573	2.12238	-	-	AluJr
CBLN2:chr18:72570366	TRUE	intron_variant,non_coding_transcript_variant	n.105-17730A>G	-	CBLN2	cerebellin 2 precursor	ENSG00000141668	processed_transcript	-	12.02	-	-	AluJb
ANKRD12:chr18:9146455	TRUE	intron_variant	c.-52+9490A>G	-	ANKRD12	ankyrin repeat domain 12	ENSG00000101745	protein_coding	-	6.14053	-	-	AluJr
ZNF791:chr19:12629801	TRUE	3_prime_UTR_variant	c.*541A>G	-	ZNF791	zinc finger protein 791	ENSG00000173875	protein_coding	rs924783935	0.991786	-	-	AluYh3a3
ZSWIM4:chr19:13801123	TRUE	intron_variant	c.355+1202A>G	-	ZSWIM4	zinc finger SWIM-type containing 4	ENSG00000132003	protein_coding	-	2.48286	-	-	AluJr
AC008764.4:chr19:16644163	TRUE	intron_variant	c.115+15232A>G	-	AC008764.4	novel protein	ENSG00000268790	protein_coding	-	3.34267	-	-	AluSq2
UNC13A:chr19:17663869	TRUE	intron_variant	c.524-302A>G	-	UNC13A	unc-13 homolog A	ENSG00000130477	protein_coding	-	5.1575	-	-	AluJr
MAU2:chr19:19351321	TRUE	intron_variant	c.1548+1885A>G	-	MAU2	MAU2 sister chromatid cohesion factor	ENSG00000129933	protein_coding	-	30	-	-	AluJo
ZNF506:chr19:19789626	TRUE	intron_variant	c.*1641+1936A>G	-	ZNF506	zinc finger protein 506	ENSG00000081665	protein_coding	-	8.788	-	-	L1MA7
AC005258.1:chr19:2297330	FALSE	intron_variant	c.146+27586A>G	-	AC005258.1	novel protein, readthrough between OAZ1 and SPPL2B	ENSG00000273734	nonsense_mediated_decay	-	2.155	-	-	AluY
ZNF91:chr19:23359387	TRUE	3_prime_UTR_variant	c.*16A>G	-	ZNF91	zinc finger protein 91	ENSG00000167232	protein_coding	-	3.68	-	-	AluY
AC092279.1:chr19:24055185	TRUE	intron_variant,non_coding_transcript_variant	n.353-2746A>G	-	AC092279.1	novel transcript	ENSG00000268362	lncRNA	-	0.376071	-	-	AluSx3
SIPA1L3:chr19:37910440	TRUE	intron_variant	c.-379+3082A>G	-	SIPA1L3	signal induced proliferation associated 1 like 3	ENSG00000105738	protein_coding	-	1.96118	-	-	AluJb
SIPA1L3:chr19:37916462	TRUE	intron_variant	c.-379+9104A>G	-	SIPA1L3	signal induced proliferation associated 1 like 3	ENSG00000105738	protein_coding	-	4.67125	-	-	AluJr
SPRED3:chr19:38397855	TRUE	3_prime_UTR_variant	c.*1710A>G	-	SPRED3	sprouty related EVH1 domain containing 3	ENSG00000188766	protein_coding	-	1.68045	-	-	FLAM_C
GRIK5:chr19:42020067	TRUE	intron_variant	c.1871+1234A>G	-	GRIK5	glutamate ionotropic receptor kainate type subunit 5	ENSG00000105737	protein_coding	-	11.22	-	-	AluJb
ANKRD24:chr19:4215424	TRUE	intron_variant	c.1198-554A>G	-	ANKRD24	ankyrin repeat domain 24	ENSG00000089847	protein_coding	-	14.3267	-	-	AluSx
MEGF8:chr19:42377666	TRUE	3_prime_UTR_variant	c.*891A>G	-	MEGF8	multiple EGF like domains 8	ENSG00000105429	protein_coding	-	1.49	-	-	AluSx4
XRCC1:chr19:43573023	TRUE	intron_variant	c.144+1887A>G	-	XRCC1	X-ray repair cross complementing 1	ENSG00000073050	protein_coding	rs908553691	4	-	-	AluJb
SHC2:chr19:440012	TRUE	intron_variant	c.539+850A>G	-	SHC2	SHC adaptor protein 2	ENSG00000129946	protein_coding	-	5.77125	-	-	AluSx1
HIF3A:chr19:46313445	TRUE	intron_variant	c.1025+792A>G	-	HIF3A	hypoxia inducible factor 3 subunit alpha	ENSG00000124440	protein_coding	-	2.528	-	-	FLAM_C
CCDC8:chr19:46410900	TRUE	3_prime_UTR_variant	c.*294A>G	-	CCDC8	coiled-coil domain containing 8	ENSG00000169515	protein_coding	-	1.2935	-	-	AluJo
CA11:chr19:48641884	TRUE	intron_variant	c.286-1604A>G	-	CA11	carbonic anhydrase 11	ENSG00000063180	protein_coding	-	1.53846	-	-	AluJo
ZNF880:chr19:52376531	FALSE	intron_variant	c.268+2104A>G	-	ZNF880	zinc finger protein 880	ENSG00000221923	protein_coding	-	2.22357	-	-	AluSx1
MYADM:chr19:53875794	TRUE	3_prime_UTR_variant	c.*1296A>G	-	MYADM	myeloid associated differentiation marker	ENSG00000179820	protein_coding	rs11555355	2.28222	-	-	AluSx1
CACNG8:chr19:53968314	TRUE	intron_variant	c.283+4889A>G	-	CACNG8	calcium voltage-gated channel auxiliary subunit gamma 8	ENSG00000142408	protein_coding	rs1011233653	1.96273	-	-	AluJb
CACNG8:chr19:53968332	TRUE	intron_variant	c.283+4907A>G	-	CACNG8	calcium voltage-gated channel auxiliary subunit gamma 8	ENSG00000142408	protein_coding	-	2.9952	-	-	AluJb
CACNG8:chr19:53988453	TRUE	3_prime_UTR_variant	c.*5604A>G	-	CACNG8	calcium voltage-gated channel auxiliary subunit gamma 8	ENSG00000142408	protein_coding	-	1.02538	-	-	AluSz
CACNG8:chr19:53989146	TRUE	3_prime_UTR_variant	c.*6297A>G	-	CACNG8	calcium voltage-gated channel auxiliary subunit gamma 8	ENSG00000142408	protein_coding	-	2.65875	-	-	AluJr
SAFB:chr19:5659655	TRUE	intron_variant	c.1863-1863A>G	-	SAFB	scaffold attachment factor B	ENSG00000160633	protein_coding	-	2.59571	-	-	AluY
ZNF814:chr19:57871809	FALSE	3_prime_UTR_variant	c.*1013A>G	-	ZNF814	zinc finger protein 814	ENSG00000204514	protein_coding	-	34.8212	-	-	-
ZNF544:chr19:58259858	TRUE	intron_variant	c.245-993A>G	-	ZNF544	zinc finger protein 544	ENSG00000198131	protein_coding	-	4.545	-	-	AluSx1
NPAS2:chr2:100853924	TRUE	intron_variant	c.-23+33510A>G	-	NPAS2	neuronal PAS domain protein 2	ENSG00000170485	protein_coding	-	2.53077	-	-	AluJb
NPAS2:chr2:100854029	TRUE	intron_variant	c.-23+33615A>G	-	NPAS2	neuronal PAS domain protein 2	ENSG00000170485	protein_coding	-	6.73214	-	-	AluJb
RNF149:chr2:101278290	TRUE	intron_variant	c.1160-1009A>G	-	RNF149	ring finger protein 149	ENSG00000163162	protein_coding	-	10.5314	-	-	AluJb
CREG2:chr2:101345867	TRUE	3_prime_UTR_variant	c.*5056A>G	-	CREG2	cellular repressor of E1A stimulated genes 2	ENSG00000175874	protein_coding	-	0.568929	-	-	AluJr
CREG2:chr2:101345952	TRUE	3_prime_UTR_variant	c.*4971A>G	-	CREG2	cellular repressor of E1A stimulated genes 2	ENSG00000175874	protein_coding	-	0.863704	-	-	AluJr
AC018730.1:chr2:104927680	TRUE	non_coding_transcript_exon_variant	n.2051A>G	-	AC018730.1	novel transcript, sense overlapping POU3F3	ENSG00000269707	lncRNA	-	4.46556	-	-	AluJr
SH3RF3:chr2:109143501	TRUE	intron_variant	c.573+13388A>G	-	SH3RF3	SH3 domain containing ring finger 3	ENSG00000172985	protein_coding	-	10.3027	-	-	AluJo
SH3RF3:chr2:109221526	FALSE	intron_variant	c.573+91413A>G	-	SH3RF3	SH3 domain containing ring finger 3	ENSG00000172985	protein_coding	-	16.024	-	-	AluSz
ROCK2:chr2:11219703	TRUE	intron_variant	c.1260-677A>G	-	ROCK2	Rho associated coiled-coil containing protein kinase 2	ENSG00000134318	protein_coding	rs961602710,COSV55081128	14.7006	-	-	AluJo
DPP10:chr2:114466995	TRUE	intron_variant	c.60+24157A>G	-	DPP10	dipeptidyl peptidase like 10	ENSG00000175497	protein_coding	-	3.3776	-	-	AluSx1
DPP10:chr2:114563251	TRUE	intron_variant	c.60+120413A>G	-	DPP10	dipeptidyl peptidase like 10	ENSG00000175497	protein_coding	-	14.3625	-	-	AluSc
DPP10:chr2:114704830	FALSE	intron_variant	c.60+261992A>G	-	DPP10	dipeptidyl peptidase like 10	ENSG00000175497	protein_coding	-	2.2	-	-	MLT1B
DPP10:chr2:114739591	FALSE	intron_variant	c.60+296753A>G	-	DPP10	dipeptidyl peptidase like 10	ENSG00000175497	protein_coding	-	15.3783	-	-	AluSx
DPP10:chr2:114768073	TRUE	intron_variant	c.60+325235A>G	-	DPP10	dipeptidyl peptidase like 10	ENSG00000175497	protein_coding	-	5.98538	-	-	AluSx1
DPP10:chr2:114997436	TRUE	intron_variant	c.61-311803A>G	-	DPP10	dipeptidyl peptidase like 10	ENSG00000175497	protein_coding	-	18.8892	-	-	AluSc
CLASP1:chr2:121436062	TRUE	intron_variant	c.1913-5885A>G	-	CLASP1	cytoplasmic linker associated protein 1	ENSG00000074054	protein_coding	-	4.324	-	-	AluSz6
CLASP1:chr2:121436105	TRUE	intron_variant	c.1913-5928A>G	-	CLASP1	cytoplasmic linker associated protein 1	ENSG00000074054	protein_coding	-	8.43571	-	-	AluSz6
WDR33:chr2:127754656	TRUE	intron_variant	c.724+8406A>G	-	WDR33	WD repeat domain 33	ENSG00000136709	protein_coding	-	8.24714	-	-	AluJr
POLR2D:chr2:127845418	TRUE	3_prime_UTR_variant	c.*2689A>G	-	POLR2D	RNA polymerase II subunit D	ENSG00000144231	protein_coding	-	5.65375	-	-	AluSp
PLEKHB2:chr2:131147712	TRUE	3_prime_UTR_variant	c.*939A>G	-	PLEKHB2	pleckstrin homology domain containing B2	ENSG00000115762	protein_coding	-	1.83929	-	-	AluY
ANKRD30BL:chr2:132170900	FALSE	intron_variant,non_coding_transcript_variant	n.442-13754A>G	-	ANKRD30BL	ankyrin repeat domain 30B like	ENSG00000163046	processed_transcript	-	6.72429	-	-	AluY
ANKRD30BL:chr2:132198686	TRUE	intron_variant,non_coding_transcript_variant	n.442-41540A>G	-	ANKRD30BL	ankyrin repeat domain 30B like	ENSG00000163046	processed_transcript	-	4.72412	-	-	AluSx1
R3HDM1:chr2:135606640	TRUE	intron_variant	c.171+1624A>G	-	R3HDM1	R3H domain containing 1	ENSG00000048991	protein_coding	-	4.545	-	-	AluSc
R3HDM1:chr2:135618965	TRUE	intron_variant	c.303+2208A>G	-	R3HDM1	R3H domain containing 1	ENSG00000048991	protein_coding	-	2.5	-	-	AluSq2
R3HDM1:chr2:135618970	TRUE	intron_variant	c.303+2213A>G	-	R3HDM1	R3H domain containing 1	ENSG00000048991	protein_coding	-	6.49435	-	-	AluSq2
R3HDM1:chr2:135716179	TRUE	intron_variant	c.2779+485A>G	-	R3HDM1	R3H domain containing 1	ENSG00000048991	protein_coding	rs933994337	14.809	-	-	AluJr
R3HDM1:chr2:135716189	TRUE	intron_variant	c.2779+495A>G	-	R3HDM1	R3H domain containing 1	ENSG00000048991	protein_coding	-	15.147	-	-	AluJr
LRP1B:chr2:141404970	FALSE	intron_variant	c.343+75426A>G	-	LRP1B	LDL receptor related protein 1B	ENSG00000168702	protein_coding	-	12.2233	-	-	AluYh3
LRP1B:chr2:141404980	TRUE	intron_variant	c.343+75416A>G	-	LRP1B	LDL receptor related protein 1B	ENSG00000168702	protein_coding	-	37.5	-	-	AluYh3
LRP1B:chr2:141713130	FALSE	intron_variant	c.205+97149A>G	-	LRP1B	LDL receptor related protein 1B	ENSG00000168702	protein_coding	-	3.3868	-	-	FLAM_C
MBD5:chr2:148359254	TRUE	intron_variant	c.-557+16918A>G	-	MBD5	methyl-CpG binding domain protein 5	ENSG00000204406	protein_coding	-	4.84846	-	-	AluSx
FMNL2:chr2:152378021	TRUE	intron_variant	c.117+42301A>G	-	FMNL2	formin like 2	ENSG00000157827	protein_coding	-	2.63852	-	-	AluSz6
FMNL2:chr2:152378087	TRUE	intron_variant	c.117+42367A>G	-	FMNL2	formin like 2	ENSG00000157827	protein_coding	-	5.96846	-	-	AluSz6
FMNL2:chr2:152431960	FALSE	intron_variant	c.118-89983A>G	-	FMNL2	formin like 2	ENSG00000157827	protein_coding	-	3.27333	-	-	AluJr
DDX1:chr2:15594041	TRUE	intron_variant	c.17-1104A>G	-	DDX1	DEAD-box helicase 1	ENSG00000079785	protein_coding	rs1357753112	17.286	-	-	AluSc8
CCDC148:chr2:158224496	FALSE	intron_variant	c.1252-3783A>G	-	CCDC148	coiled-coil domain containing 148	ENSG00000153237	protein_coding	-	1.65036	-	-	L1PA4
WDSUB1:chr2:159241780	TRUE	intron_variant	c.1274-5590A>G	-	WDSUB1	WD repeat, sterile alpha motif and U-box domain containing 1	ENSG00000196151	protein_coding	-	2.5	-	-	AluSx3
BAZ2B:chr2:159323123	TRUE	intron_variant	c.6353+1688A>G	-	BAZ2B	bromodomain adjacent to zinc finger domain 2B	ENSG00000123636	protein_coding	-	17.0671	-	-	AluSz
BAZ2B:chr2:159323131	TRUE	intron_variant	c.6353+1680A>G	-	BAZ2B	bromodomain adjacent to zinc finger domain 2B	ENSG00000123636	protein_coding	rs1036403052	41.426	-	-	AluSz
SLC4A10:chr2:161741202	TRUE	intron_variant	c.49-29771A>G	-	SLC4A10	solute carrier family 4 member 10	ENSG00000144290	protein_coding	-	24.512	-	-	AluJb
SLC4A10:chr2:161814229	TRUE	intron_variant	c.277+9634A>G	-	SLC4A10	solute carrier family 4 member 10	ENSG00000144290	protein_coding	-	2.78167	-	-	L1PA16
SLC38A11:chr2:164947221	TRUE	intron_variant	c.62-1494A>G	-	SLC38A11	solute carrier family 38 member 11	ENSG00000169507	protein_coding	-	9.762	-	-	AluSx1
AC073050.1:chr2:167519961	TRUE	intron_variant,non_coding_transcript_variant	n.265+29684A>G	-	AC073050.1	novel transcript (hCG1660379)	ENSG00000228222	lncRNA	-	10	-	-	AluSx1
BBS5:chr2:169494535	TRUE	intron_variant	c.618+699A>G	-	BBS5	Bardet-Biedl syndrome 5	ENSG00000163093	protein_coding	-	3.7275	-	-	FLAM_C
KLHL23:chr2:169750394	FALSE	3_prime_UTR_variant	c.*662A>G	-	KLHL23	kelch like family member 23	ENSG00000213160	protein_coding	-	0.966667	-	-	FLAM_C
UBR3:chr2:169894224	TRUE	intron_variant	c.1106-957A>G	-	UBR3	ubiquitin protein ligase E3 component n-recognin 3	ENSG00000144357	protein_coding	-	10.5553	-	-	AluJr
UBR3:chr2:169894237	TRUE	intron_variant	c.1106-944A>G	-	UBR3	ubiquitin protein ligase E3 component n-recognin 3	ENSG00000144357	protein_coding	-	3.16077	-	-	AluJr
UBR3:chr2:169894243	TRUE	intron_variant	c.1106-938A>G	-	UBR3	ubiquitin protein ligase E3 component n-recognin 3	ENSG00000144357	protein_coding	-	4.95167	-	-	AluJr
UBR3:chr2:169894248	TRUE	intron_variant	c.1106-933A>G	-	UBR3	ubiquitin protein ligase E3 component n-recognin 3	ENSG00000144357	protein_coding	-	5.60429	-	-	AluJr
DYNC1I2:chr2:171694607	TRUE	intron_variant	c.226+1713A>G	-	DYNC1I2	dynein cytoplasmic 1 intermediate chain 2	ENSG00000077380	protein_coding	rs1363484727	2.95292	-	-	AluSp
DYNC1I2:chr2:171694617	TRUE	intron_variant	c.226+1723A>G	-	DYNC1I2	dynein cytoplasmic 1 intermediate chain 2	ENSG00000077380	protein_coding	rs555706952	3.01741	-	-	AluSp
DYNC1I2:chr2:171697849	TRUE	intron_variant	c.226+4955A>G	-	DYNC1I2	dynein cytoplasmic 1 intermediate chain 2	ENSG00000077380	protein_coding	-	3.79308	-	-	AluJb
GPR155:chr2:174434902	TRUE	3_prime_UTR_variant	c.*1214A>G	-	GPR155	G protein-coupled receptor 155	ENSG00000163328	protein_coding	-	1.16154	-	-	AluSz
CHN1:chr2:174840254	TRUE	intron_variant	c.627+6626A>G	-	CHN1	chimerin 1	ENSG00000128656	protein_coding	-	4.97609	-	-	AluJo
NFE2L2:chr2:177246871	TRUE	intron_variant	c.46-12600A>G	-	NFE2L2	nuclear factor, erythroid 2 like 2	ENSG00000116044	protein_coding	-	15.0327	-	-	AluJr
OSBPL6:chr2:178229750	TRUE	intron_variant	c.-351+35076A>G	-	OSBPL6	oxysterol binding protein like 6	ENSG00000079156	protein_coding	-	5	-	-	AluJb
ZNF385B:chr2:179720996	TRUE	intron_variant	c.298+48507A>G	-	ZNF385B	zinc finger protein 385B	ENSG00000144331	protein_coding	-	7.72333	-	-	AluJr4
ZNF385B:chr2:179721042	TRUE	intron_variant	c.298+48461A>G	-	ZNF385B	zinc finger protein 385B	ENSG00000144331	protein_coding	-	30.4858	-	-	AluJr4
PDE1A:chr2:182329468	TRUE	intron_variant	c.102-65054A>G	-	PDE1A	phosphodiesterase 1A	ENSG00000115252	protein_coding	rs924944145	38.5682	-	-	AluSq2
NCKAP1:chr2:183012667	TRUE	intron_variant	c.238-9342A>G	-	NCKAP1	NCK associated protein 1	ENSG00000061676	protein_coding	-	2.48679	-	-	AluSz
DUSP19:chr2:183099876	TRUE	3_prime_UTR_variant	c.*4218A>G	-	DUSP19	dual specificity phosphatase 19	ENSG00000162999	protein_coding	-	11.6529	-	-	AluSz6
DUSP19:chr2:183099951	TRUE	3_prime_UTR_variant	c.*4293A>G	-	DUSP19	dual specificity phosphatase 19	ENSG00000162999	protein_coding	-	1.54481	-	-	AluSz6
LINC01090:chr2:188080260	FALSE	intron_variant,non_coding_transcript_variant	n.381-44549A>G	-	LINC01090	long intergenic non-protein coding RNA 1090	ENSG00000231689	lncRNA	-	2.69286	-	-	AluSq
STAT4:chr2:191075919	TRUE	intron_variant	c.372+308A>G	-	STAT4	signal transducer and activator of transcription 4	ENSG00000138378	protein_coding	rs567731712	10.102	-	-	AluJr4
SLC39A10:chr2:195677341	TRUE	intron_variant	c.-11-2691A>G	-	SLC39A10	solute carrier family 39 member 10	ENSG00000196950	protein_coding	-	3.588	-	-	AluJr
HECW2:chr2:196234426	TRUE	intron_variant	c.3764+6023A>G	-	HECW2	HECT, C2 and WW domain containing E3 ubiquitin protein ligase 2	ENSG00000138411	protein_coding	-	5.485	-	-	AluJr4
HSPD1:chr2:197491286	TRUE	intron_variant	c.870-990A>G	-	HSPD1	heat shock protein family D (Hsp60) member 1	ENSG00000144381	protein_coding	-	4.31267	-	-	AluY
PLCL1:chr2:197865902	TRUE	intron_variant	c.240+60563A>G	-	PLCL1	phospholipase C like 1 (inactive)	ENSG00000115896	protein_coding	-	29.26	-	-	AluJb
PLCL1:chr2:197865927	TRUE	intron_variant	c.240+60588A>G	-	PLCL1	phospholipase C like 1 (inactive)	ENSG00000115896	protein_coding	rs1054984787	2.39667	-	-	AluJb
PLCL1:chr2:197943167	FALSE	intron_variant	c.240+137828A>G	-	PLCL1	phospholipase C like 1 (inactive)	ENSG00000115896	protein_coding	-	3.30929	-	-	AluJo
CFLAR:chr2:201164138	TRUE	3_prime_UTR_variant	c.*165A>G	-	CFLAR	CASP8 and FADD like apoptosis regulator	ENSG00000003402	protein_coding	rs1142191	13.7	-	-	AluSx1
CFLAR:chr2:201164167	TRUE	3_prime_UTR_variant	c.*194A>G	-	CFLAR	CASP8 and FADD like apoptosis regulator	ENSG00000003402	protein_coding	-	1.68105	-	-	AluSx1
BMPR2:chr2:202473396	TRUE	intron_variant	c.418+5707A>G	-	BMPR2	bone morphogenetic protein receptor type 2	ENSG00000204217	protein_coding	-	6.82583	-	-	AluJb
ICA1L:chr2:202835625	TRUE	intron_variant	c.-7-6609A>G	-	ICA1L	islet cell autoantigen 1 like	ENSG00000163596	protein_coding	-	33.34	-	-	AluJr4
CARF:chr2:202962370	TRUE	intron_variant	c.832+944A>G	-	CARF	calcium responsive transcription factor	ENSG00000138380	protein_coding	-	26.726	-	-	AluJb
PUM2:chr2:20306723	TRUE	intron_variant	c.883+1255A>G	-	PUM2	pumilio RNA binding family member 2	ENSG00000055917	protein_coding	-	3.41654	-	-	AluSx1
PUM2:chr2:20315102	TRUE	intron_variant	c.161-2679A>G	-	PUM2	pumilio RNA binding family member 2	ENSG00000055917	protein_coding	-	32.3294	-	-	FLAM_C
r2:20307977-20327378,-,0.981449896943,2-7,Ribo-,Diencephalon,MMU_CIRCpedia_32679,Yes,N.A.,HSA_CIRCpedia_39357,human_hg38,PUM2,NM_001352917,chr2:20307977-20327378,-,1.28590104053,2-7,Ribo-,Occipital,MMU_CIRCpedia_32679,Yes,N.A.,HSA_CIRCpedia_39357,human_hg38,PUM2,NM_001352917,chr2:20307977-20327378,-,1.60370799797,2-7,Ribo-,Cortex,MMU_CIRCpedia_32679,Yes,N.A.,HSA_CIRCpedia_39357,human_hg38,PUM2,NM…
CYP20A1:chr2:203303796	TRUE	3_prime_UTR_variant	c.*6888A>G	-	CYP20A1	cytochrome P450 family 20 subfamily A member 1	ENSG00000119004	protein_coding	-	22.1567	-	-	AluSz6
ADAM23:chr2:206599084	TRUE	intron_variant	c.2359+2922A>G	-	ADAM23	ADAM metallopeptidase domain 23	ENSG00000114948	protein_coding	-	7.55938	-	-	AluSx
PIKFYVE:chr2:208308346	TRUE	intron_variant	c.1636+3333A>G	-	PIKFYVE	phosphoinositide kinase, FYVE-type zinc finger containing	ENSG00000115020	protein_coding	-	16.51	-	-	AluJb
MAP2:chr2:209532213	TRUE	intron_variant	c.-172+24572A>G	-	MAP2	microtubule associated protein 2	ENSG00000078018	protein_coding	-	3.788	-	-	AluJb
RPE:chr2:210010859	TRUE	intron_variant	c.202+1123A>G	-	RPE	ribulose-5-phosphate-3-epimerase	ENSG00000197713	protein_coding	rs3207145	14.082	-	-	AluSx1
ERBB4:chr2:212286645	TRUE	intron_variant	c.83-161742A>G	-	ERBB4	erb-b2 receptor tyrosine kinase 4	ENSG00000178568	protein_coding	-	3.93043	-	-	AluJb
ERBB4:chr2:212340174	TRUE	intron_variant	c.82+198275A>G	-	ERBB4	erb-b2 receptor tyrosine kinase 4	ENSG00000178568	protein_coding	-	11.0267	-	-	AluJb
ERBB4:chr2:212387529	FALSE	intron_variant	c.82+150920A>G	-	ERBB4	erb-b2 receptor tyrosine kinase 4	ENSG00000178568	protein_coding	rs1418555554	2.9984	-	-	AluSx
ERBB4:chr2:212387546	FALSE	intron_variant	c.82+150903A>G	-	ERBB4	erb-b2 receptor tyrosine kinase 4	ENSG00000178568	protein_coding	-	6.25846	-	-	AluSx
ERBB4:chr2:212387556	TRUE	intron_variant	c.82+150893A>G	-	ERBB4	erb-b2 receptor tyrosine kinase 4	ENSG00000178568	protein_coding	-	13.8209	-	-	AluSx
ERBB4:chr2:212395687	TRUE	intron_variant	c.82+142762A>G	-	ERBB4	erb-b2 receptor tyrosine kinase 4	ENSG00000178568	protein_coding	-	6.40227	-	-	AluSc
PECR:chr2:216054421	TRUE	intron_variant	c.507-2876A>G	-	PECR	peroxisomal trans-2-enoyl-CoA reductase	ENSG00000115425	protein_coding	-	23.3164	-	-	AluSx
RPL37A:chr2:216502252	TRUE	3_prime_UTR_variant	c.*848A>G	-	RPL37A	ribosomal protein L37a	ENSG00000197756	protein_coding	-	11.1133	-	-	AluSz6
AC007563.2:chr2:216789012	TRUE	intron_variant,non_coding_transcript_variant	n.510+24002A>G	-	AC007563.2	novel transcript, antisense to IGFBP5 and TNP1	ENSG00000236886	lncRNA	-	17.49	-	-	AluJo
AC007563.2:chr2:216789020	TRUE	intron_variant,non_coding_transcript_variant	n.510+24010A>G	-	AC007563.2	novel transcript, antisense to IGFBP5 and TNP1	ENSG00000236886	lncRNA	-	30	-	-	AluJo
EPHA4:chr2:221498834	TRUE	intron_variant	c.979+2183A>G	-	EPHA4	EPH receptor A4	ENSG00000116106	protein_coding	rs115269868	10.9678	-	-	AluSz6
ACSL3:chr2:222907716	TRUE	intron_variant	c.-40-1017A>G	-	ACSL3	acyl-CoA synthetase long chain family member 3	ENSG00000123983	protein_coding	-	12.368	-	-	AluJr
AGFG1:chr2:227539332	TRUE	intron_variant	c.1450+2339A>G	-	AGFG1	ArfGAP with FG repeats 1	ENSG00000173744	protein_coding	-	19.0483	-	-	AluSx
GIGYF2:chr2:232706925	TRUE	intron_variant	c.-44+3436A>G	-	GIGYF2	GRB10 interacting GYF protein 2	ENSG00000204120	protein_coding	-	4.07444	-	-	AluJb
SNED1:chr2:241055051	TRUE	intron_variant	c.2257+1725A>G	-	SNED1	sushi, nidogen and EGF like domains 1	ENSG00000162804	protein_coding	-	1.27833	-	-	AluSx
SNED1:chr2:241055062	TRUE	intron_variant	c.2257+1736A>G	-	SNED1	sushi, nidogen and EGF like domains 1	ENSG00000162804	protein_coding	-	5.6125	-	-	AluSx
SNED1:chr2:241055067	TRUE	intron_variant	c.2257+1741A>G	-	SNED1	sushi, nidogen and EGF like domains 1	ENSG00000162804	protein_coding	-	2.6337	-	-	AluSx
SEPTIN2:chr2:241326953	TRUE	intron_variant	c.235+840A>G	-	SEPTIN2	septin 2	ENSG00000168385	protein_coding	-	4.23952	-	-	AluJb
SEPTIN2:chr2:241331656	TRUE	intron_variant	c.236-3470A>G	-	SEPTIN2	septin 2	ENSG00000168385	protein_coding	rs1390081841	24.5678	-	-	AluSz6
NCOA1:chr2:24514706	TRUE	intron_variant	c.-396+22518A>G	-	NCOA1	nuclear receptor coactivator 1	ENSG00000084676	protein_coding	-	7.6625	-	-	AluJb
NCOA1:chr2:24514723	TRUE	intron_variant	c.-396+22535A>G	-	NCOA1	nuclear receptor coactivator 1	ENSG00000084676	protein_coding	-	2.13536	-	-	AluJb
NCOA1:chr2:24514730	TRUE	intron_variant	c.-396+22542A>G	-	NCOA1	nuclear receptor coactivator 1	ENSG00000084676	protein_coding	-	0.671852	-	-	AluJb
NCOA1:chr2:24519605	TRUE	intron_variant	c.-396+27417A>G	-	NCOA1	nuclear receptor coactivator 1	ENSG00000084676	protein_coding	-	3.24786	-	-	AluJr
NCOA1:chr2:24519613	TRUE	intron_variant	c.-396+27425A>G	-	NCOA1	nuclear receptor coactivator 1	ENSG00000084676	protein_coding	-	1.53143	-	-	AluJr
NCOA1:chr2:24523865	TRUE	intron_variant	c.-396+31677A>G	-	NCOA1	nuclear receptor coactivator 1	ENSG00000084676	protein_coding	rs1410995840	17.9507	-	-	AluSc
DNMT3A:chr2:25319807	TRUE	intron_variant	c.-177-5646A>G	-	DNMT3A	DNA methyltransferase 3 alpha	ENSG00000119772	protein_coding	-	5.0895	-	-	AluSx1
DNMT3A:chr2:25319837	TRUE	intron_variant	c.-177-5676A>G	-	DNMT3A	DNA methyltransferase 3 alpha	ENSG00000119772	protein_coding	-	3.03926	-	-	AluSx1
RAB10:chr2:26092126	TRUE	intron_variant	c.128-6536A>G	-	RAB10	RAB10, member RAS oncogene family	ENSG00000084733	protein_coding	-	7.44333	-	-	AluSx
YIPF4:chr2:32310796	TRUE	3_prime_UTR_variant	c.*5170A>G	-	YIPF4	Yip1 domain family member 4	ENSG00000119820	protein_coding	-	7.07529	-	-	AluJb
YIPF4:chr2:32314618	TRUE	3_prime_UTR_variant	c.*8992A>G	-	YIPF4	Yip1 domain family member 4	ENSG00000119820	protein_coding	-	4.32118	-	-	AluSp
BIRC6:chr2:32552987	TRUE	intron_variant	c.13144+3506A>G	-	BIRC6	baculoviral IAP repeat containing 6	ENSG00000115760	protein_coding	rs1313815904	14.36	-	-	-
MAP4K3-DT:chr2:39490113	TRUE	intron_variant,non_coding_transcript_variant	n.297-26301A>G	-	MAP4K3-DT	MAP4K3 divergent transcript	ENSG00000231312	lncRNA	-	10.1965	-	-	AluSz
MAP4K3-DT:chr2:39490541	TRUE	intron_variant,non_coding_transcript_variant	n.297-25873A>G	-	MAP4K3-DT	MAP4K3 divergent transcript	ENSG00000231312	lncRNA	-	1.38917	-	-	AluSx
SLC8A1:chr2:40357389	FALSE	intron_variant	c.1808+71084A>G	-	SLC8A1	solute carrier family 8 member A1	ENSG00000183023	protein_coding	-	3.7976	-	-	AluJr
MTA3:chr2:42614916	TRUE	intron_variant	c.317+5332A>G	-	MTA3	metastasis associated 1 family member 3	ENSG00000057935	protein_coding	rs115584508	18.4537	-	-	AluJo
AC013717.1:chr2:44223705	TRUE	intron_variant	c.1134+5168A>G	-	AC013717.1	novel protein, PPM1B-SLC3A1 readthrough	ENSG00000285542	nonsense_mediated_decay	-	10.1555	-	-	AluY
AC013717.1:chr2:44229134	TRUE	intron_variant	c.1134+10597A>G	-	AC013717.1	novel protein, PPM1B-SLC3A1 readthrough	ENSG00000285542	nonsense_mediated_decay	rs1381660922	3.60815	-	-	AluSp
PREPL:chr2:44352404	TRUE	intron_variant	c.220-6014A>G	-	PREPL	prolyl endopeptidase like	ENSG00000138078	protein_coding	-	36.334	-	-	AluSz6
PRKCE:chr2:45742384	TRUE	intron_variant	c.348+89936A>G	-	PRKCE	protein kinase C epsilon	ENSG00000171132	protein_coding	-	1.75923	-	-	AluJo
FBXO11:chr2:47878721	TRUE	intron_variant	c.232+26768A>G	-	FBXO11	F-box protein 11	ENSG00000138081	protein_coding	-	30.5236	-	-	AluSq
AC092650.1:chr2:47976622	FALSE	intron_variant,non_coding_transcript_variant	n.441+20094A>G	-	AC092650.1	novel transcript	ENSG00000230773	lncRNA	rs978591299	1.4775	-	-	L1PA6
AC092650.1:chr2:48033188	FALSE	intron_variant,non_coding_transcript_variant	n.241-29763A>G	-	AC092650.1	novel transcript	ENSG00000230773	lncRNA	rs1453145407	1.89609	-	-	AluSx1
PPP1R21:chr2:48494007	TRUE	intron_variant	c.1600-1672A>G	-	PPP1R21	protein phosphatase 1 regulatory subunit 21	ENSG00000162869	protein_coding	COSV54281366	1.25	-	-	AluJb
NRXN1:chr2:50308640	FALSE	intron_variant	c.3485-71670A>G	-	NRXN1	neurexin 1	ENSG00000179915	protein_coding	-	15.695	-	-	AluJr
NRXN1:chr2:50583143	TRUE	intron_variant	c.1441-30118A>G	-	NRXN1	neurexin 1	ENSG00000179915	protein_coding	-	12.03	-	-	AluJo
NRXN1:chr2:50768506	TRUE	intron_variant	c.932-144891A>G	-	NRXN1	neurexin 1	ENSG00000179915	protein_coding	-	5.10211	-	-	AluJb
NRXN1:chr2:50844957	TRUE	intron_variant	c.931+76912A>G	-	NRXN1	neurexin 1	ENSG00000179915	protein_coding	rs72838779	5.85733	-	-	AluJb
AC007402.1:chr2:51499202	FALSE	intron_variant,non_coding_transcript_variant	n.695-28400A>G	-	AC007402.1		ENSG00000231918	lncRNA	rs1014355146	2.37893	-	-	L1PA5
ASB3:chr2:53831185	TRUE	intron_variant	c.-14+28643A>G	-	ASB3	ankyrin repeat and SOCS box containing 3	ENSG00000115239	protein_coding	-	8.39556	-	-	AluJo
PSME4:chr2:53938580	TRUE	intron_variant	c.546-1040A>G	-	PSME4	proteasome activator subunit 4	ENSG00000068878	protein_coding	-	25.8	-	-	FLAM_A
CLHC1:chr2:55216615	TRUE	intron_variant	c.365+1196A>G	-	CLHC1	clathrin heavy chain linker domain containing 1	ENSG00000162994	protein_coding	-	9.35091	-	-	AluJr
PPP4R3B:chr2:55574092	TRUE	intron_variant	c.1607-315A>G	-	PPP4R3B	protein phosphatase 4 regulatory subunit 3B	ENSG00000275052	protein_coding	-	7.25	-	-	AluJb
KIAA1841:chr2:61091743	TRUE	intron_variant	c.1089-721A>G	-	KIAA1841	KIAA1841	ENSG00000162929	protein_coding	-	8.97538	-	-	AluJr
XPO1:chr2:61513463	TRUE	intron_variant	c.301+9148A>G	-	XPO1	exportin 1	ENSG00000082898	protein_coding	-	6.685	-	-	AluSz
61499712-61526521,-,0.0637607350363,3-7,Ribo-,Liver_T19,species_specific,No,N.A.,HSA_CIRCpedia_114960,human_hg38,XPO1,ENST00000401558.6,chr2:61499712-61526521,-,0.0679414013566,3-7,Ribo-,Liver_N8,species_specific,No,N.A.,HSA_CIRCpedia_114960,human_hg38,XPO1,ENST00000401558.6,chr2:61499712-61526521,-,0.00800393063429,3-7,Ribo-,Liver_N17,species_specific,No,N.A.,HSA_CIRCpedia_114960,human_hg38,XPO1…
RAB1A:chr2:65095311	TRUE	intron_variant	c.192+2660A>G	-	RAB1A	RAB1A, member RAS oncogene family	ENSG00000138069	protein_coding	-	8.51889	-	-	AluJo
SPRED2:chr2:65363086	FALSE	intron_variant	c.27-18190A>G	-	SPRED2	sprouty related EVH1 domain containing 2	ENSG00000198369	protein_coding	-	29.9731	-	-	AluSp
WDR92:chr2:68131044	TRUE	3_prime_UTR_variant	c.*194A>G	-	WDR92	WD repeat domain 92	ENSG00000243667	protein_coding	-	2.81737	-	-	AluY
WDR92:chr2:68131054	TRUE	3_prime_UTR_variant	c.*184A>G	-	WDR92	WD repeat domain 92	ENSG00000243667	protein_coding	-	5.95889	-	-	AluY
PPP3R1:chr2:68246142	TRUE	intron_variant	c.3+5983A>G	-	PPP3R1	protein phosphatase 3 regulatory subunit B, alpha	ENSG00000221823	protein_coding	-	9.26368	-	-	AluSg
PCBP1-AS1:chr2:69984904	TRUE	intron_variant,non_coding_transcript_variant	n.951+3838A>G	-	PCBP1-AS1	PCBP1 antisense RNA 1	ENSG00000179818	lncRNA	-	2.14312	-	-	AluY
TIA1:chr2:70217452	TRUE	intron_variant	c.475-458A>G	-	TIA1	TIA1 cytotoxic granule associated RNA binding protein	ENSG00000116001	protein_coding	-	13.2129	-	-	AluY
ZNF638:chr2:71336320	TRUE	intron_variant	c.-529+4455A>G	-	ZNF638	zinc finger protein 638	ENSG00000075292	protein_coding	-	5.0768	-	-	AluSp
ZNF638:chr2:71386254	TRUE	intron_variant	c.2377+5689A>G	-	ZNF638	zinc finger protein 638	ENSG00000075292	protein_coding	rs1407306405	2.49217	-	-	AluJr
ZNF638:chr2:71386269	TRUE	intron_variant	c.2377+5704A>G	-	ZNF638	zinc finger protein 638	ENSG00000075292	protein_coding	-	3.05679	-	-	AluJr
TET3:chr2:74085073	TRUE	intron_variant	c.2680-2757A>G	-	TET3	tet methylcytosine dioxygenase 3	ENSG00000187605	protein_coding	-	3.14636	-	-	L1MB3
TET3:chr2:74085081	TRUE	intron_variant	c.2680-2749A>G	-	TET3	tet methylcytosine dioxygenase 3	ENSG00000187605	protein_coding	-	10.1315	-	-	L1MB3
TET3:chr2:74085085	TRUE	intron_variant	c.2680-2745A>G	-	TET3	tet methylcytosine dioxygenase 3	ENSG00000187605	protein_coding	-	4.62217	-	-	L1MB3
TET3:chr2:74097079	TRUE	intron_variant	c.3268-2197A>G	-	TET3	tet methylcytosine dioxygenase 3	ENSG00000187605	protein_coding	-	7.40778	-	-	AluJb
LRRTM4:chr2:76884019	FALSE	intron_variant	c.1555-135103A>G	-	LRRTM4	leucine rich repeat transmembrane neuronal 4	ENSG00000176204	protein_coding	-	6.085	-	-	AluJr
LRRTM4:chr2:76884038	FALSE	intron_variant	c.1555-135122A>G	-	LRRTM4	leucine rich repeat transmembrane neuronal 4	ENSG00000176204	protein_coding	-	2.08333	-	-	AluJr
LRRTM4:chr2:77018330	FALSE	intron_variant	c.1555-269414A>G	-	LRRTM4	leucine rich repeat transmembrane neuronal 4	ENSG00000176204	protein_coding	-	5.76687	-	-	-
LRRTM4:chr2:77041649	TRUE	intron_variant	c.1555-292733A>G	-	LRRTM4	leucine rich repeat transmembrane neuronal 4	ENSG00000176204	protein_coding	-	13.335	-	-	L1MA6
LRRTM4:chr2:77049374	TRUE	intron_variant	c.1555-300458A>G	-	LRRTM4	leucine rich repeat transmembrane neuronal 4	ENSG00000176204	protein_coding	rs1427448626	16.6922	-	-	L1MA5
LRRTM4:chr2:77175133	TRUE	intron_variant	c.1554+343185A>G	-	LRRTM4	leucine rich repeat transmembrane neuronal 4	ENSG00000176204	protein_coding	-	2.92412	-	-	AluSz
LRRTM4:chr2:77206257	TRUE	intron_variant	c.1554+312061A>G	-	LRRTM4	leucine rich repeat transmembrane neuronal 4	ENSG00000176204	protein_coding	-	6.46731	-	-	AluSz
LRRTM4:chr2:77299990	TRUE	intron_variant	c.1554+218328A>G	-	LRRTM4	leucine rich repeat transmembrane neuronal 4	ENSG00000176204	protein_coding	rs1027930508	4.545	-	-	AluSc
LRRTM4:chr2:77316610	TRUE	intron_variant	c.1554+201708A>G	-	LRRTM4	leucine rich repeat transmembrane neuronal 4	ENSG00000176204	protein_coding	-	2.01923	-	-	AluSz6
LRRTM4:chr2:77375820	FALSE	intron_variant	c.1554+142498A>G	-	LRRTM4	leucine rich repeat transmembrane neuronal 4	ENSG00000176204	protein_coding	rs1283529456	5.17357	-	-	L1MA10
LRRTM4:chr2:77375824	FALSE	intron_variant	c.1554+142494A>G	-	LRRTM4	leucine rich repeat transmembrane neuronal 4	ENSG00000176204	protein_coding	-	4.93545	-	-	L1MA10
LRRTM4:chr2:77454931	TRUE	intron_variant	c.1554+63387A>G	-	LRRTM4	leucine rich repeat transmembrane neuronal 4	ENSG00000176204	protein_coding	-	11.6575	-	-	AluSz
LRRTM4:chr2:77466827	FALSE	intron_variant	c.1554+51491A>G	-	LRRTM4	leucine rich repeat transmembrane neuronal 4	ENSG00000176204	protein_coding	-	12.4211	-	-	AluSx1
LRRTM4:chr2:77466837	FALSE	intron_variant	c.1554+51481A>G	-	LRRTM4	leucine rich repeat transmembrane neuronal 4	ENSG00000176204	protein_coding	-	8.46083	-	-	AluSx1
LRRTM4:chr2:77485933	TRUE	intron_variant	c.1554+32385A>G	-	LRRTM4	leucine rich repeat transmembrane neuronal 4	ENSG00000176204	protein_coding	-	9.25	-	-	AluJb
CTNNA2:chr2:79951627	FALSE	intron_variant	c.1056+41830A>G	-	CTNNA2	catenin alpha 2	ENSG00000066032	protein_coding	-	4.91062	-	-	AluSz
CTNNA2:chr2:79979130	TRUE	intron_variant	c.1056+69333A>G	-	CTNNA2	catenin alpha 2	ENSG00000066032	protein_coding	-	27.7213	-	-	AluJr4
CTNNA2:chr2:80077493	TRUE	intron_variant	c.1056+167696A>G	-	CTNNA2	catenin alpha 2	ENSG00000066032	protein_coding	-	8.24	-	-	FLAM_C
IMMT:chr2:86172029	TRUE	intron_variant	c.422-684A>G	-	IMMT	inner membrane mitochondrial protein	ENSG00000132305	protein_coding	-	5.247	-	-	AluJb
KIDINS220:chr2:8742300	TRUE	intron_variant	c.3585+4845A>G	-	KIDINS220	kinase D interacting substrate 220	ENSG00000134313	protein_coding	-	13.6979	-	-	AluJo
LINC00342:chr2:95816798	TRUE	non_coding_transcript_exon_variant	n.1662A>G	-	LINC00342	long intergenic non-protein coding RNA 342	ENSG00000232931	lncRNA	-	3.295	-	-	L1PREC2
LINC00342:chr2:95825399	TRUE	intron_variant,non_coding_transcript_variant	n.229+8336A>G	-	LINC00342	long intergenic non-protein coding RNA 342	ENSG00000232931	lncRNA	-	3.2013	-	-	L1PA10
LINC00342:chr2:95825420	TRUE	intron_variant,non_coding_transcript_variant	n.229+8315A>G	-	LINC00342	long intergenic non-protein coding RNA 342	ENSG00000232931	lncRNA	-	9.88158	-	-	L1PA10
C2orf92:chr2:97676424	FALSE	intron_variant	c.232+496A>G	-	C2orf92	chromosome 2 open reading frame 92	ENSG00000228486	protein_coding	-	1.87739	-	-	AluSx
MRPL30:chr2:99189931	TRUE	intron_variant	c.132+1674A>G	-	MRPL30	mitochondrial ribosomal protein L30	ENSG00000185414	protein_coding	rs1237918613	28.0918	-	-	AluJr
MRPL30:chr2:99196046	TRUE	3_prime_UTR_variant	c.*341A>G	-	MRPL30	mitochondrial ribosomal protein L30	ENSG00000185414	protein_coding	-	4.98955	-	-	AluSx
KIF3B:chr20:32333512	TRUE	3_prime_UTR_variant	c.*2193A>G	-	KIF3B	kinesin family member 3B	ENSG00000101350	protein_coding	-	3.695	-	-	AluSx
KIF3B:chr20:32333518	TRUE	3_prime_UTR_variant	c.*2199A>G	-	KIF3B	kinesin family member 3B	ENSG00000101350	protein_coding	-	1.0516	-	-	AluSx
KIF3B:chr20:32333522	TRUE	3_prime_UTR_variant	c.*2203A>G	-	KIF3B	kinesin family member 3B	ENSG00000101350	protein_coding	rs1286952269	2.0212	-	-	AluSx
C20orf194:chr20:3270886	TRUE	intron_variant	c.2651-324A>G	-	C20orf194	chromosome 20 open reading frame 194	ENSG00000088854	protein_coding	-	6.06	-	-	AluSx1
RBM39:chr20:35722554	FALSE	intron_variant	c.688-677A>G	-	RBM39	RNA binding motif protein 39	ENSG00000131051	protein_coding	-	4.16619	-	-	FLAM_C
_33961,human_hg38,RBM39,ENST00000639702.1,chr20:35716739-35725155,-,0.206030798468,8-11,Ribo-,Liver_N12,species_specific,Yes,N.A.,HSA_CIRCpedia_33961,human_hg38,RBM39,ENST00000639702.1,chr20:35716739-35725155,-,0.216384595922,8-11,Ribo-,Liver_T17,species_specific,Yes,N.A.,HSA_CIRCpedia_33961,human_hg38,RBM39,ENST00000639702.1,chr20:35716739-35725155,-,0.235606848645,8-11,Ribo-,Liver_N18,species_s…
MAVS:chr20:3875359	TRUE	3_prime_UTR_variant	c.*9212A>G	-	MAVS	mitochondrial antiviral signaling protein	ENSG00000088888	protein_coding	rs1071671	9.0735	-	-	AluJr
PPP1R16B:chr20:38841310	TRUE	intron_variant	c.250+5135A>G	-	PPP1R16B	protein phosphatase 1 regulatory subunit 16B	ENSG00000101445	protein_coding	-	7.99458	-	-	AluJb
PANK2:chr20:3912910	TRUE	intron_variant	c.1412+276A>G	-	PANK2	pantothenate kinase 2	ENSG00000125779	protein_coding	-	7.10727	-	-	AluSg
PTPRT:chr20:43182443	TRUE	intron_variant	c.88+7203A>G	-	PTPRT	protein tyrosine phosphatase, receptor type T	ENSG00000196090	protein_coding	rs866515735	33.0407	-	-	AluSz6
AL031681.3:chr20:43519001	TRUE	intron_variant	c.1544+2824A>G	-	AL031681.3	NA	ENSG00000288000	protein_coding	rs1466426244	6.53364	-	-	AluSx3
ZMYND8:chr20:47229048	TRUE	intron_variant	c.2958+678A>G	-	ZMYND8	zinc finger MYND-type containing 8	ENSG00000101040	protein_coding	-	1.70333	-	-	AluJr
PTPN1:chr20:50520328	TRUE	intron_variant	c.63+9738A>G	-	PTPN1	protein tyrosine phosphatase, non-receptor type 1	ENSG00000196396	protein_coding	-	5.745	-	-	AluSq2
TMEM230:chr20:5101488	TRUE	intron_variant	c.412-557A>G	-	TMEM230	transmembrane protein 230	ENSG00000089063	protein_coding	-	7.56294	-	-	AluJr
AL035461.3:chr20:6018171	TRUE	intron_variant	c.2698+2681A>G	-	AL035461.3	NA	ENSG00000286235	protein_coding	rs1335444294	9.14167	-	-	AluSz6
ZBTB46:chr20:63762940	TRUE	intron_variant	c.1223-10079A>G	-	ZBTB46	zinc finger and BTB domain containing 46	ENSG00000130584	protein_coding	-	26.5191	-	-	AluJr4
PLCB1:chr20:8408328	TRUE	intron_variant	c.246+36878A>G	-	PLCB1	phospholipase C beta 1	ENSG00000182621	protein_coding	-	3.70562	-	-	FAM
AP001347.1:chr21:14102616	TRUE	intron_variant,non_coding_transcript_variant	n.372+18472A>G	-	AP001347.1	novel transcript, antisense to LIPI	ENSG00000224905	lncRNA	rs2156358	22.299	-	-	AluSx
MIR99AHG:chr21:16326862	TRUE	intron_variant,non_coding_transcript_variant	n.469+95747A>G	-	MIR99AHG	mir-99a-let-7c cluster host gene	ENSG00000215386	lncRNA	-	10.2979	-	-	AluSc
MIR99AHG:chr21:16437180	TRUE	intron_variant,non_coding_transcript_variant	n.470-50310A>G	-	MIR99AHG	mir-99a-let-7c cluster host gene	ENSG00000215386	lncRNA	-	20	-	-	AluSx
AP000962.1:chr21:16575585	FALSE	intron_variant,non_coding_transcript_variant	n.175-313A>G	-	AP000962.1	novel transcript	ENSG00000269950	lncRNA	rs373768391	8.31667	-	-	-
NCAM2:chr21:21043793	TRUE	intron_variant	c.55+45175A>G	-	NCAM2	neural cell adhesion molecule 2	ENSG00000154654	protein_coding	-	23.937	-	-	AluY
NCAM2:chr21:21106187	TRUE	intron_variant	c.55+107569A>G	-	NCAM2	neural cell adhesion molecule 2	ENSG00000154654	protein_coding	-	4.87036	-	-	AluJr
NCAM2:chr21:21144228	TRUE	intron_variant	c.56-136350A>G	-	NCAM2	neural cell adhesion molecule 2	ENSG00000154654	protein_coding	rs1388632365	28.6811	-	-	AluSc8
TIAM1:chr21:31181858	TRUE	intron_variant	c.2887+563A>G	-	TIAM1	T cell lymphoma invasion and metastasis 1	ENSG00000156299	protein_coding	-	12.2507	-	-	AluJr
IFNAR1:chr21:33355905	TRUE	3_prime_UTR_variant	c.*356A>G	-	IFNAR1	interferon alpha and beta receptor subunit 1	ENSG00000142166	protein_coding	-	3.12308	-	-	AluSc
CRYZL1:chr21:33592264	TRUE	intron_variant	c.905-1057A>G	-	CRYZL1	crystallin zeta like 1	ENSG00000205758	protein_coding	-	7.55333	-	-	AluJo
MORC3:chr21:36353320	TRUE	intron_variant	c.1104-3300A>G	-	MORC3	MORC family CW-type zinc finger 3	ENSG00000159256	protein_coding	-	18.8883	-	-	AluSc5
BRWD1:chr21:39214920	TRUE	intron_variant	c.3785+317A>G	-	BRWD1	bromodomain and WD repeat domain containing 1	ENSG00000185658	protein_coding	-	3.84529	-	-	AluSq2
,N.A.,HSA_CIRCpedia_35514,human_hg38,BRWD1,ENST00000333229.6,chr21:39213480-39225197,-,0.115278531359,28-33,Ribo-,Liver,species_specific,Yes,N.A.,HSA_CIRCpedia_35514,human_hg38,BRWD1,ENST00000333229.6,chr21:39213480-39225197,-,0.128653400775,28-33,Ribo-,Heart,species_specific,Yes,N.A.,HSA_CIRCpedia_35514,human_hg38,BRWD1,ENST00000333229.6,chr21:39213480-39225197,-,0.0129670147348,28-33,poly(A)-,G…
BRWD1:chr21:39302037	TRUE	intron_variant	c.199-3455A>G	-	BRWD1	bromodomain and WD repeat domain containing 1	ENSG00000185658	protein_coding	-	8.88889	-	-	AluSx
BRWD1:chr21:39310728	TRUE	intron_variant	c.198+2113A>G	-	BRWD1	bromodomain and WD repeat domain containing 1	ENSG00000185658	protein_coding	-	2.97296	-	-	AluJb
DSCAM:chr21:40597610	TRUE	intron_variant	c.508+95200A>G	-	DSCAM	DS cell adhesion molecule	ENSG00000171587	protein_coding	-	8.99556	-	-	AluSx1
DSCAM:chr21:40808612	TRUE	intron_variant	c.43+38007A>G	-	DSCAM	DS cell adhesion molecule	ENSG00000171587	protein_coding	-	25.4207	-	-	AluJb
TANGO2:chr22:20063113	TRUE	intron_variant	c.729-225A>G	-	TANGO2	transport and golgi organization 2 homolog	ENSG00000183597	protein_coding	-	4.26154	-	-	AluSq2
PI4KA:chr22:20754155	TRUE	intron_variant	c.2792-975A>G	-	PI4KA	phosphatidylinositol 4-kinase alpha	ENSG00000241973	protein_coding	rs955511570	3.03	-	-	AluJo
SNRPD3:chr22:24573832	TRUE	3_prime_UTR_variant	c.*1855A>G	-	SNRPD3	small nuclear ribonucleoprotein D3 polypeptide	ENSG00000100028	protein_coding	-	25.125	-	-	AluJo
PITPNB:chr22:27909266	TRUE	intron_variant	c.203+1698A>G	-	PITPNB	phosphatidylinositol transfer protein beta	ENSG00000180957	protein_coding	rs950683625	1.72294	-	-	AluJo
C22orf23:chr22:37945810	FALSE	intron_variant	c.350-637A>G	-	C22orf23	chromosome 22 open reading frame 23	ENSG00000128346	protein_coding	-	19.09	-	-	AluJo
ACO2:chr22:41484905	FALSE	intron_variant	c.37-14821A>G	-	ACO2	aconitase 2	ENSG00000100412	protein_coding	rs560430868	13.4314	-	-	AluSp
PPP6R2:chr22:50392320	TRUE	intron_variant	c.-16-1573A>G	-	PPP6R2	protein phosphatase 6 regulatory subunit 2	ENSG00000100239	protein_coding	-	1.40321	-	-	FLAM_C
AC022007.1:chr3:10005244	FALSE	non_coding_transcript_exon_variant	n.2991A>G	-	AC022007.1	novel transcript	ENSG00000206567	lncRNA	-	3.01947	-	-	-
VHL:chr3:10152314	TRUE	3_prime_UTR_variant	c.*2349A>G	-	VHL	von Hippel-Lindau tumor suppressor	ENSG00000134086	protein_coding	-	2.385	-	-	AluSx
VHL:chr3:10152321	TRUE	3_prime_UTR_variant	c.*2356A>G	-	VHL	von Hippel-Lindau tumor suppressor	ENSG00000134086	protein_coding	-	3.72929	-	-	AluSx
VHL:chr3:10153167	TRUE	3_prime_UTR_variant	c.*3202A>G	-	VHL	von Hippel-Lindau tumor suppressor	ENSG00000134086	protein_coding	rs1362807922	7.43737	-	-	AluY
DZIP3:chr3:108591875	TRUE	intron_variant	c.-73+2036A>G	-	DZIP3	DAZ interacting zinc finger protein 3	ENSG00000198919	protein_coding	-	14.302	-	-	AluJb
NAA50:chr3:113729682	TRUE	intron_variant	c.9-5587A>G	-	NAA50	N(alpha)-acetyltransferase 50, NatE catalytic subunit	ENSG00000121579	protein_coding	-	0.6152	-	-	AluSz
ATP6V1A:chr3:113810316	TRUE	3_prime_UTR_variant	c.*889A>G	-	ATP6V1A	ATPase H+ transporting V1 subunit A	ENSG00000114573	protein_coding	-	0.892308	-	-	AluSp
ZBTB20:chr3:114539962	FALSE	intron_variant	c.-294-39571A>G	-	ZBTB20	zinc finger and BTB domain containing 20	ENSG00000181722	protein_coding	rs916065839	10.5486	-	-	L1PA13
ZBTB20:chr3:114620392	TRUE	intron_variant	c.-295+73136A>G	-	ZBTB20	zinc finger and BTB domain containing 20	ENSG00000181722	protein_coding	-	2.5	-	-	AluSp
ZBTB20:chr3:114681258	TRUE	intron_variant	c.-295+12270A>G	-	ZBTB20	zinc finger and BTB domain containing 20	ENSG00000181722	protein_coding	-	7.07188	-	-	AluSx
LSAMP:chr3:116249478	TRUE	intron_variant	c.156-162922A>G	-	LSAMP	limbic system associated membrane protein	ENSG00000185565	protein_coding	-	16.414	-	-	AluSg
LSAMP:chr3:116331887	TRUE	intron_variant	c.155+112990A>G	-	LSAMP	limbic system associated membrane protein	ENSG00000185565	protein_coding	-	3.26036	-	-	AluJo
LSAMP:chr3:116420165	TRUE	intron_variant	c.155+24712A>G	-	LSAMP	limbic system associated membrane protein	ENSG00000185565	protein_coding	-	3.30214	-	-	AluSx1
LSAMP:chr3:116420170	TRUE	intron_variant	c.155+24707A>G	-	LSAMP	limbic system associated membrane protein	ENSG00000185565	protein_coding	-	5.05	-	-	AluSx1
LSAMP:chr3:116420195	TRUE	intron_variant	c.155+24682A>G	-	LSAMP	limbic system associated membrane protein	ENSG00000185565	protein_coding	-	7.62538	-	-	AluSx1
STXBP5L:chr3:121024032	TRUE	intron_variant	c.288-17668A>G	-	STXBP5L	syntaxin binding protein 5 like	ENSG00000145087	protein_coding	-	19.6075	-	-	AluY
STXBP5L:chr3:121104894	FALSE	intron_variant	c.471-10031A>G	-	STXBP5L	syntaxin binding protein 5 like	ENSG00000145087	protein_coding	-	2.16056	-	-	L1PB
SYN2:chr3:12123974	TRUE	intron_variant	c.378-16677A>G	-	SYN2	synapsin II	ENSG00000157152	protein_coding	-	3.20625	-	-	AluJb
KALRN:chr3:124596130	TRUE	intron_variant	c.5176+33041A>G	-	KALRN	kalirin RhoGEF kinase	ENSG00000160145	protein_coding	-	10.555	-	-	MER33
ZNF148:chr3:125241358	TRUE	intron_variant	c.668-7029A>G	-	ZNF148	zinc finger protein 148	ENSG00000163848	protein_coding	-	27.98	-	-	FLAM_A
RAF1:chr3:12654060	FALSE	intron_variant	c.-27+9753A>G	-	RAF1	Raf-1 proto-oncogene, serine/threonine kinase	ENSG00000132155	protein_coding	rs767253224	9.41762	-	-	AluJr
RAF1:chr3:12654065	TRUE	intron_variant	c.-27+9748A>G	-	RAF1	Raf-1 proto-oncogene, serine/threonine kinase	ENSG00000132155	protein_coding	-	15.9962	-	-	AluJr
MGLL:chr3:127801289	TRUE	intron_variant	c.156-19394A>G	-	MGLL	monoglyceride lipase	ENSG00000074416	protein_coding	rs1228742735,COSV54024519	4.00929	-	-	AluSq2
RAB7A:chr3:128740705	TRUE	intron_variant	c.-166+14346A>G	-	RAB7A	RAB7A, member RAS oncogene family	ENSG00000075785	protein_coding	rs1423731589	23.54	-	-	AluJb
CPNE4:chr3:132012267	FALSE	intron_variant	c.53+25290A>G	-	CPNE4	copine 4	ENSG00000196353	protein_coding	-	9.595	-	-	AluSz
STAG1:chr3:136657242	TRUE	intron_variant	c.-83-26261A>G	-	STAG1	stromal antigen 1	ENSG00000118007	protein_coding	-	3.94222	-	-	AluSq2
MRAS:chr3:138355874	TRUE	intron_variant	c.-19+7549A>G	-	MRAS	muscle RAS oncogene homolog	ENSG00000158186	protein_coding	-	1.78625	-	-	AluSz
ATP1B3:chr3:141920502	TRUE	intron_variant	c.583-1475A>G	-	ATP1B3	ATPase Na+/K+ transporting subunit beta 3	ENSG00000069849	protein_coding	-	6.778	-	-	AluSz6
ZIC4:chr3:147402657	FALSE	intron_variant	c.220+71A>G	-	ZIC4	Zic family member 4	ENSG00000174963	protein_coding	-	11.0345	-	-	-
NR2C2:chr3:14980290	TRUE	intron_variant	c.-39-23586A>G	-	NR2C2	nuclear receptor subfamily 2 group C member 2	ENSG00000177463	protein_coding	-	4.5125	-	-	AluJr4
MRPS25:chr3:15055957	TRUE	intron_variant	c.242-2490A>G	-	MRPS25	mitochondrial ribosomal protein S25	ENSG00000131368	protein_coding	-	8.335	-	-	AluY
MBNL1:chr3:152375738	TRUE	intron_variant	c.175-39203A>G	-	MBNL1	muscleblind like splicing regulator 1	ENSG00000152601	protein_coding	-	11.1947	-	-	AluJb
METTL6:chr3:15382116	TRUE	3_prime_UTR_variant	c.*2083A>G	-	METTL6	methyltransferase like 6	ENSG00000206562	protein_coding	-	5.11929	-	-	FRAM
METTL6:chr3:15410390	TRUE	intron_variant	c.*11+855A>G	-	METTL6	methyltransferase like 6	ENSG00000206562	protein_coding	-	18.5862	-	-	AluJb
METTL6:chr3:15412736	TRUE	intron_variant	c.673+1285A>G	-	METTL6	methyltransferase like 6	ENSG00000206562	protein_coding	-	43.4187	-	-	AluJb
HACL1:chr3:15571177	TRUE	intron_variant	c.1095+491A>G	-	HACL1	2-hydroxyacyl-CoA lyase 1	ENSG00000131373	protein_coding	rs868224881	17.2994	-	-	AluJr
GMPS:chr3:155941349	TRUE	3_prime_UTR_variant	c.*3657A>G	-	GMPS	guanine monophosphate synthase	ENSG00000163655	protein_coding	-	8.41667	-	-	AluYk3
IQCJ-SCHIP1:chr3:159556011	FALSE	intron_variant	c.292-208432A>G	-	IQCJ-SCHIP1	IQCJ-SCHIP1 readthrough	ENSG00000283154	protein_coding	-	9.89944	-	-	L1PA6
IQCJ-SCHIP1:chr3:159563715	TRUE	intron_variant	c.292-200728A>G	-	IQCJ-SCHIP1	IQCJ-SCHIP1 readthrough	ENSG00000283154	protein_coding	-	32.539	-	-	AluJo
IQCJ-SCHIP1:chr3:159591878	FALSE	intron_variant	c.292-172565A>G	-	IQCJ-SCHIP1	IQCJ-SCHIP1 readthrough	ENSG00000283154	protein_coding	-	5.24684	-	-	L1PA8
IQCJ-SCHIP1:chr3:159622863	TRUE	intron_variant	c.292-141580A>G	-	IQCJ-SCHIP1	IQCJ-SCHIP1 readthrough	ENSG00000283154	protein_coding	-	10.5609	-	-	AluY
NMD3:chr3:161247733	TRUE	intron_variant	c.1203+403A>G	-	NMD3	NMD3 ribosome export adaptor	ENSG00000169251	protein_coding	-	18.7307	-	-	AluSp
PHC3:chr3:170141650	TRUE	intron_variant	c.672+3773A>G	-	PHC3	polyhomeotic homolog 3	ENSG00000173889	protein_coding	-	4.77389	-	-	AluJb
TBC1D5:chr3:17363610	TRUE	intron_variant	c.995+8465A>G	-	TBC1D5	TBC1 domain family member 5	ENSG00000131374	protein_coding	-	11.7424	-	-	AluJr
NLGN1:chr3:173811453	TRUE	intron_variant	c.646+3621A>G	-	NLGN1	neuroligin 1	ENSG00000169760	protein_coding	-	5.98941	-	-	AluSq2
NLGN1:chr3:173832087	FALSE	intron_variant	c.646+24255A>G	-	NLGN1	neuroligin 1	ENSG00000169760	protein_coding	-	1.39929	-	-	AluJb
NLGN1:chr3:173924607	TRUE	intron_variant	c.646+116775A>G	-	NLGN1	neuroligin 1	ENSG00000169760	protein_coding	-	3.2125	-	-	AluJb
NLGN1:chr3:173928922	TRUE	intron_variant	c.646+121090A>G	-	NLGN1	neuroligin 1	ENSG00000169760	protein_coding	-	2.08333	-	-	AluSz
KCNMB2:chr3:178582462	TRUE	intron_variant	c.-68+23478A>G	-	KCNMB2	potassium calcium-activated channel subfamily M regulatory beta subunit 2	ENSG00000197584	protein_coding	-	1.099	-	-	L1PA7
PEX5L:chr3:180005285	TRUE	intron_variant	c.21+31294A>G	-	PEX5L	peroxisomal biogenesis factor 5 like	ENSG00000114757	protein_coding	-	8.37833	-	-	AluJr
KLHL24:chr3:183646241	TRUE	intron_variant	c.-62+2699A>G	-	KLHL24	kelch like family member 24	ENSG00000114796	protein_coding	-	12.54	-	-	AluSz
NMRAL2P:chr3:185967668	FALSE	intron_variant,non_coding_transcript_variant	n.137-3947A>G	-	NMRAL2P	NmrA like redox sensor 2, pseudogene	ENSG00000171658	processed_transcript	-	0.929643	-	-	AluY
FGF12:chr3:192296125	TRUE	intron_variant	c.414+39236A>G	-	FGF12	fibroblast growth factor 12	ENSG00000114279	protein_coding	-	13.2463	-	-	AluJb
ACAP2:chr3:195321299	TRUE	intron_variant	c.745-486A>G	-	ACAP2	ArfGAP with coiled-coil, ankyrin repeat and PH domains 2	ENSG00000114331	protein_coding	-	14.0711	-	-	AluSx
ACAP2:chr3:195321351	TRUE	intron_variant	c.745-538A>G	-	ACAP2	ArfGAP with coiled-coil, ankyrin repeat and PH domains 2	ENSG00000114331	protein_coding	-	18.7419	-	-	AluSx
TFRC:chr3:196076342	TRUE	intron_variant	c.36+722A>G	-	TFRC	transferrin receptor	ENSG00000072274	protein_coding	-	13.33	-	-	FLAM_C
SENP5:chr3:196907353	TRUE	intron_variant	c.1884+3743A>G	-	SENP5	SUMO specific peptidase 5	ENSG00000119231	protein_coding	-	14.4256	-	-	AluY
DLG1:chr3:197080377	TRUE	intron_variant	c.2004+674A>G	-	DLG1	discs large MAGUK scaffold protein 1	ENSG00000075711	protein_coding	-	5.19375	-	-	AluJb
LRCH3:chr3:197835461	TRUE	intron_variant	c.1103-213A>G	-	LRCH3	leucine rich repeats and calponin homology domain containing 3	ENSG00000186001	protein_coding	-	4.21053	-	-	AluSx
a_170160,human_hg38,LRCH3,ENST00000438796.6,chr3:197832196-197875775,+,0.00774403186824,8-20,Ribo-,Temporal,species_specific,No,N.A.
IQCG:chr3:197955848	FALSE	intron_variant	c.-60+3681A>G	-	IQCG	IQ motif containing G	ENSG00000114473	protein_coding	-	4.48346	-	-	-
RAB5A:chr3:19965301	TRUE	intron_variant	c.164-10300A>G	-	RAB5A	RAB5A, member RAS oncogene family	ENSG00000144566	protein_coding	rs1187832167	28.2457	-	-	AluJr
RAB5A:chr3:19965371	TRUE	intron_variant	c.164-10230A>G	-	RAB5A	RAB5A, member RAS oncogene family	ENSG00000144566	protein_coding	rs955698540	3.6924	-	-	AluJr
UBE2E2:chr3:23249177	TRUE	intron_variant	c.227+31865A>G	-	UBE2E2	ubiquitin conjugating enzyme E2 E2	ENSG00000182247	protein_coding	-	6.5	-	-	AluJb
NR1D2:chr3:23953293	TRUE	intron_variant	c.17-1244A>G	-	NR1D2	nuclear receptor subfamily 1 group D member 2	ENSG00000174738	protein_coding	-	8.46929	-	-	AluSx
SLC4A7:chr3:27427383	TRUE	intron_variant	c.1151-3231A>G	-	SLC4A7	solute carrier family 4 member 7	ENSG00000033867	protein_coding	-	1.91269	-	-	FLAM_C
CMC1:chr3:28308205	TRUE	intron_variant	c.110-8128A>G	-	CMC1	C-X9-C motif containing 1	ENSG00000187118	protein_coding	rs537833975	8.09667	-	-	MLT1D
CLASP2:chr3:33546803	TRUE	intron_variant	c.3181-1962A>G	-	CLASP2	cytoplasmic linker associated protein 2	ENSG00000163539	protein_coding	-	5	-	-	L2
CLASP2:chr3:33548836	TRUE	intron_variant	c.3180+2416A>G	-	CLASP2	cytoplasmic linker associated protein 2	ENSG00000163539	protein_coding	rs1306139014	1.63071	-	-	AluJr
CLASP2:chr3:33548867	TRUE	intron_variant	c.3180+2385A>G	-	CLASP2	cytoplasmic linker associated protein 2	ENSG00000163539	protein_coding	-	2.1887	-	-	AluJr
CLASP2:chr3:33548924	TRUE	intron_variant	c.3180+2328A>G	-	CLASP2	cytoplasmic linker associated protein 2	ENSG00000163539	protein_coding	rs922702031	4.72562	-	-	AluJr
CLASP2:chr3:33550007	TRUE	intron_variant	c.3180+1245A>G	-	CLASP2	cytoplasmic linker associated protein 2	ENSG00000163539	protein_coding	-	12.4089	-	-	AluJb
CLASP2:chr3:33557453	TRUE	intron_variant	c.3036+1854A>G	-	CLASP2	cytoplasmic linker associated protein 2	ENSG00000163539	protein_coding	-	1.19071	-	-	AluJr4
CLASP2:chr3:33616843	TRUE	intron_variant	c.1320+2760A>G	-	CLASP2	cytoplasmic linker associated protein 2	ENSG00000163539	protein_coding	-	9.43789	-	-	AluSx3
LRRFIP2:chr3:37086933	TRUE	intron_variant	c.1108-3127A>G	-	LRRFIP2	LRR binding FLII interacting protein 2	ENSG00000093167	protein_coding	-	8.25	-	-	AluJb
GOLGA4:chr3:37253961	TRUE	intron_variant	c.162+2477A>G	-	GOLGA4	golgin A4	ENSG00000144674	protein_coding	-	7.123	-	-	AluSz
GOLGA4:chr3:37253966	TRUE	intron_variant	c.162+2482A>G	-	GOLGA4	golgin A4	ENSG00000144674	protein_coding	-	4.7092	-	-	AluSz
GOLGA4:chr3:37260911	TRUE	intron_variant	c.162+9427A>G	-	GOLGA4	golgin A4	ENSG00000144674	protein_coding	-	8.73929	-	-	AluJo
GOLGA4:chr3:37260985	TRUE	intron_variant	c.162+9501A>G	-	GOLGA4	golgin A4	ENSG00000144674	protein_coding	-	9.49083	-	-	AluJo
GOLGA4:chr3:37262438	TRUE	intron_variant	c.162+10954A>G	-	GOLGA4	golgin A4	ENSG00000144674	protein_coding	-	3.23222	-	-	AluSz6
EXOG:chr3:38525886	TRUE	3_prime_UTR_variant	c.*1524A>G	-	EXOG	exo/endonuclease G	ENSG00000157036	protein_coding	-	0.807857	-	-	AluJb
ZNF621:chr3:40537492	TRUE	3_prime_UTR_variant	c.*4402A>G	-	ZNF621	zinc finger protein 621	ENSG00000172888	protein_coding	-	0.588148	-	-	AluJr
CTNNB1:chr3:41215185	TRUE	intron_variant	c.-48-8836A>G	-	CTNNB1	catenin beta 1	ENSG00000168036	protein_coding	rs1261101251	18.2423	-	-	AluSg7
NKTR:chr3:42602983	TRUE	intron_variant	c.58+1919A>G	-	NKTR	natural killer cell triggering receptor	ENSG00000114857	protein_coding	-	16.8592	-	-	AluSz
NKTR:chr3:42603293	TRUE	intron_variant	c.58+2229A>G	-	NKTR	natural killer cell triggering receptor	ENSG00000114857	protein_coding	-	0.854444	-	-	AluJo
SETD2:chr3:47113182	TRUE	intron_variant	c.4715+694A>G	-	SETD2	SET domain containing 2	ENSG00000181555	protein_coding	-	3.068	-	-	FRAM
SETD2:chr3:47132185	FALSE	intron_variant	c.72-5522A>G	-	SETD2	SET domain containing 2	ENSG00000181555	protein_coding	-	3.50542	-	-	AluJb
SETD2:chr3:47132205	TRUE	intron_variant	c.72-5542A>G	-	SETD2	SET domain containing 2	ENSG00000181555	protein_coding	-	6.6665	-	-	AluJb
DHX30:chr3:47831779	FALSE	intron_variant	c.366+2645A>G	-	DHX30	DExH-box helicase 30	ENSG00000132153	protein_coding	-	9.76231	-	-	FLAM_C
PRKAR2A:chr3:48750019	TRUE	3_prime_UTR_variant	c.*1566A>G	-	PRKAR2A	protein kinase cAMP-dependent type II regulatory subunit alpha	ENSG00000114302	protein_coding	-	54.606	-	-	AluJr
PRKAR2A:chr3:48750033	TRUE	3_prime_UTR_variant	c.*1552A>G	-	PRKAR2A	protein kinase cAMP-dependent type II regulatory subunit alpha	ENSG00000114302	protein_coding	-	40.8325	-	-	AluJr
PRKAR2A:chr3:48759425	TRUE	intron_variant	c.874-2981A>G	-	PRKAR2A	protein kinase cAMP-dependent type II regulatory subunit alpha	ENSG00000114302	protein_coding	-	0.827857	-	-	AluSp
RBM6:chr3:49971230	TRUE	intron_variant	c.1324-829A>G	-	RBM6	RNA binding motif protein 6	ENSG00000004534	protein_coding	-	19.1345	-	-	AluSp
RBM6:chr3:50003212	TRUE	intron_variant	c.1557+3699A>G	-	RBM6	RNA binding motif protein 6	ENSG00000004534	protein_coding	rs534547549	4.37926	-	-	FLAM_C
RBM6:chr3:50026829	TRUE	intron_variant	c.1558-21416A>G	-	RBM6	RNA binding motif protein 6	ENSG00000004534	protein_coding	-	4.44444	-	-	AluSx
RBM5:chr3:50092514	TRUE	intron_variant	c.183+306A>G	-	RBM5	RNA binding motif protein 5	ENSG00000003756	protein_coding	-	2.24588	-	-	AluSx1
GNAI2:chr3:50240858	TRUE	intron_variant	c.118+4405A>G	-	GNAI2	G protein subunit alpha i2	ENSG00000114353	protein_coding	rs1227549932	4.9825	-	-	AluSx
DOCK3:chr3:50934696	FALSE	intron_variant	c.315+619A>G	-	DOCK3	dedicator of cytokinesis 3	ENSG00000088538	protein_coding	rs564385395	2.67556	-	-	AluJr4
DOCK3:chr3:51168990	TRUE	intron_variant	c.1037+8288A>G	-	DOCK3	dedicator of cytokinesis 3	ENSG00000088538	protein_coding	-	14.8483	-	-	L1PREC2
DOCK3:chr3:51169703	FALSE	intron_variant	c.1037+9001A>G	-	DOCK3	dedicator of cytokinesis 3	ENSG00000088538	protein_coding	rs1252947689	5.073	-	-	L1PREC2
NISCH:chr3:52475147	TRUE	intron_variant	c.766-1300A>G	-	NISCH	nischarin	ENSG00000010322	protein_coding	rs1441898544	14.2812	-	-	FLAM_C
CACNA1D:chr3:53507573	TRUE	intron_variant	c.483+5853A>G	-	CACNA1D	calcium voltage-gated channel subunit alpha1 D	ENSG00000157388	protein_coding	-	3.75375	-	-	AluJr
CACNA1D:chr3:53513578	FALSE	intron_variant	c.483+11858A>G	-	CACNA1D	calcium voltage-gated channel subunit alpha1 D	ENSG00000157388	protein_coding	-	20	-	-	AluSz
CACNA1D:chr3:53682346	TRUE	intron_variant	c.1220+8530A>G	-	CACNA1D	calcium voltage-gated channel subunit alpha1 D	ENSG00000157388	protein_coding	-	5.77375	-	-	AluJr
PDE12:chr3:57564806	TRUE	3_prime_UTR_variant	c.*4802A>G	-	PDE12	phosphodiesterase 12	ENSG00000174840	protein_coding	-	16.4121	-	-	AluJb
ARF4:chr3:57594300	TRUE	intron_variant	c.67+2774A>G	-	ARF4	ADP ribosylation factor 4	ENSG00000168374	protein_coding	-	15.5533	-	-	FLAM_C
PDHB:chr3:58431146	TRUE	intron_variant	c.304-204A>G	-	PDHB	pyruvate dehydrogenase E1 beta subunit	ENSG00000168291	protein_coding	-	26.665	-	-	AluJo
PTPRG:chr3:61567863	TRUE	intron_variant	c.85+5491A>G	-	PTPRG	protein tyrosine phosphatase, receptor type G	ENSG00000144724	protein_coding	-	13.1017	-	-	AluJo
PTPRG:chr3:61742425	FALSE	intron_variant	c.86-6453A>G	-	PTPRG	protein tyrosine phosphatase, receptor type G	ENSG00000144724	protein_coding	-	1.67	-	-	-
PTPRG:chr3:61767778	TRUE	intron_variant	c.190+18796A>G	-	PTPRG	protein tyrosine phosphatase, receptor type G	ENSG00000144724	protein_coding	rs552937597	14.33	-	-	AluJb
CADPS:chr3:62610281	FALSE	intron_variant	c.1326-17533A>G	-	CADPS	calcium dependent secretion activator	ENSG00000163618	protein_coding	-	14	-	-	AluSx1
PRICKLE2:chr3:64184537	TRUE	intron_variant	c.144+14247A>G	-	PRICKLE2	prickle planar cell polarity protein 2	ENSG00000163637	protein_coding	-	13.1385	-	-	AluJr
MAGI1:chr3:65982962	TRUE	intron_variant	c.313+55034A>G	-	MAGI1	membrane associated guanylate kinase, WW and PDZ domain containing 1	ENSG00000151276	protein_coding	rs905145433	9.44462	-	-	AluJo
GRM7:chr3:6923289	FALSE	intron_variant	c.519+61382A>G	-	GRM7	glutamate metabotropic receptor 7	ENSG00000196277	protein_coding	-	10.63	-	-	AluSx
FRMD4B:chr3:69233025	FALSE	intron_variant	c.582-8335A>G	-	FRMD4B	FERM domain containing 4B	ENSG00000114541	protein_coding	-	3.60733	-	-	FLAM_C
FRMD4B:chr3:69309646	TRUE	intron_variant	c.323+1617A>G	-	FRMD4B	FERM domain containing 4B	ENSG00000114541	protein_coding	-	6.06	-	-	AluJr
PDZRN3:chr3:73459408	TRUE	intron_variant	c.919-55013A>G	-	PDZRN3	PDZ domain containing ring finger 3	ENSG00000121440	protein_coding	-	21.6075	-	-	L1PREC2
GRM7:chr3:7516097	TRUE	intron_variant	c.1515+54375A>G	-	GRM7	glutamate metabotropic receptor 7	ENSG00000196277	protein_coding	-	18.1478	-	-	AluJb
ROBO2:chr3:76336146	FALSE	intron_variant	c.109+398544A>G	-	ROBO2	roundabout guidance receptor 2	ENSG00000185008	protein_coding	rs137874083	8.09571	-	-	-
ROBO2:chr3:76863377	TRUE	intron_variant	c.110-234637A>G	-	ROBO2	roundabout guidance receptor 2	ENSG00000185008	protein_coding	-	6.04318	-	-	AluJb
ROBO2:chr3:76901507	FALSE	intron_variant	c.110-196507A>G	-	ROBO2	roundabout guidance receptor 2	ENSG00000185008	protein_coding	rs1489353774	11.858	-	-	AluSp
ROBO2:chr3:76915649	FALSE	intron_variant	c.110-182365A>G	-	ROBO2	roundabout guidance receptor 2	ENSG00000185008	protein_coding	-	11.3129	-	-	AluSz
ROBO1:chr3:79406971	FALSE	intron_variant	c.88+182853A>G	-	ROBO1	roundabout guidance receptor 1	ENSG00000169855	protein_coding	-	5.429	-	-	AluSx1
CADM2:chr3:85011799	TRUE	intron_variant	c.61+52131A>G	-	CADM2	cell adhesion molecule 2	ENSG00000175161	protein_coding	rs914892971	1.56733	-	-	AluJo
CADM2:chr3:85161972	FALSE	intron_variant	c.61+202304A>G	-	CADM2	cell adhesion molecule 2	ENSG00000175161	protein_coding	rs941865170	4.33933	-	-	AluSq
CADM2:chr3:85330775	TRUE	intron_variant	c.61+371107A>G	-	CADM2	cell adhesion molecule 2	ENSG00000175161	protein_coding	-	5.89292	-	-	AluJr
CADM2:chr3:85407894	TRUE	intron_variant	c.62-394153A>G	-	CADM2	cell adhesion molecule 2	ENSG00000175161	protein_coding	-	12.155	-	-	AluJr
CADM2:chr3:85655433	TRUE	intron_variant	c.62-146614A>G	-	CADM2	cell adhesion molecule 2	ENSG00000175161	protein_coding	-	23.976	-	-	AluSx3
SRGAP3:chr3:9031047	TRUE	intron_variant	c.1539+1603A>G	-	SRGAP3	SLIT-ROBO Rho GTPase activating protein 3	ENSG00000196220	protein_coding	-	18.89	-	-	FRAM
SRGAP3:chr3:9172136	TRUE	intron_variant	c.68-47219A>G	-	SRGAP3	SLIT-ROBO Rho GTPase activating protein 3	ENSG00000196220	protein_coding	-	4.545	-	-	AluJb
SETD5:chr3:9407950	TRUE	intron_variant	c.-177+9973A>G	-	SETD5	SET domain containing 5	ENSG00000168137	protein_coding	-	2.55667	-	-	AluSp
TTLL3:chr3:9825228	TRUE	intron_variant	c.1155-572A>G	-	TTLL3	tubulin tyrosine ligase like 3	ENSG00000214021	protein_coding	-	35.072	-	-	AluJr
RPL34:chr4:108627812	TRUE	intron_variant	c.*42-2209A>G	-	RPL34	ribosomal protein L34	ENSG00000109475	protein_coding	-	2.67304	-	-	AluSx
SEC24B:chr4:109528305	TRUE	intron_variant	c.3166+873A>G	-	SEC24B	SEC24 homolog B, COPII coat complex component	ENSG00000138802	protein_coding	-	17.8233	-	-	AluSz
ANK2:chr4:113001306	FALSE	intron_variant	c.21+96792A>G	-	ANK2	ankyrin 2	ENSG00000145362	protein_coding	rs1221306569	1.135	-	-	AluSq2
ANK2:chr4:113005202	FALSE	intron_variant	c.21+100688A>G	-	ANK2	ankyrin 2	ENSG00000145362	protein_coding	rs758711903	13.2518	-	-	L1MA4A
ANK2:chr4:113076750	TRUE	intron_variant	c.84+26938A>G	-	ANK2	ankyrin 2	ENSG00000145362	protein_coding	-	2.94952	-	-	AluJb
LINC01378:chr4:117494261	FALSE	intron_variant,non_coding_transcript_variant	n.159+65494A>G	-	LINC01378	long intergenic non-protein coding RNA 1378	ENSG00000236922	lncRNA	-	14.1667	-	-	AluSz
HSPA4L:chr4:127815428	FALSE	intron_variant	c.1579-2897A>G	-	HSPA4L	heat shock protein family A (Hsp70) member 4 like	ENSG00000164070	protein_coding	-	3.88	-	-	7SLRNA
HSPA4L:chr4:127839572	TRUE	3_prime_UTR_variant	c.*6698A>G	-	HSPA4L	heat shock protein family A (Hsp70) member 4 like	ENSG00000164070	protein_coding	-	11.872	-	-	AluSx3
ZNF718:chr4:135187	TRUE	intron_variant	c.226+3682A>G	-	ZNF718	zinc finger protein 718	ENSG00000250312	protein_coding	-	1.19071	-	-	AluSc
EDNRA:chr4:147532124	FALSE	intron_variant	c.549-382A>G	-	EDNRA	endothelin receptor type A	ENSG00000151617	protein_coding	-	11.6535	-	-	AluY
TRIM2:chr4:153278679	TRUE	intron_variant	c.453+2549A>G	-	TRIM2	tripartite motif containing 2	ENSG00000109654	protein_coding	-	27.4962	-	-	AluJo
TRIM2:chr4:153306061	TRUE	intron_variant	c.1511-9424A>G	-	TRIM2	tripartite motif containing 2	ENSG00000109654	protein_coding	-	18.6094	-	-	AluSg
FBXL5:chr4:15634237	TRUE	intron_variant	c.766+2257A>G	-	FBXL5	F-box and leucine rich repeat protein 5	ENSG00000118564	protein_coding	-	0.526923	-	-	AluJb
GRIA2:chr4:157228747	TRUE	intron_variant	c.229+6940A>G	-	GRIA2	glutamate ionotropic receptor AMPA type subunit 2	ENSG00000120251	protein_coding	-	3.38792	-	-	AluSx
RAPGEF2:chr4:159162116	TRUE	intron_variant	c.70-24526A>G	-	RAPGEF2	Rap guanine nucleotide exchange factor 2	ENSG00000109756	protein_coding	-	9.25933	-	-	AluJr4
RAPGEF2:chr4:159198965	TRUE	intron_variant	c.197+5709A>G	-	RAPGEF2	Rap guanine nucleotide exchange factor 2	ENSG00000109756	protein_coding	rs188493835	13.176	-	-	AluSz6
RAPGEF2:chr4:159269795	FALSE	intron_variant	c.60+1580A>G	-	RAPGEF2	Rap guanine nucleotide exchange factor 2	ENSG00000109756	protein_coding	-	4	-	-	FLAM_C
TMEM192:chr4:165078037	TRUE	3_prime_UTR_variant	c.*1621A>G	-	TMEM192	transmembrane protein 192	ENSG00000170088	protein_coding	-	12.2764	-	-	FLAM_C
LDB2:chr4:16742210	TRUE	intron_variant	c.235+16948A>G	-	LDB2	LIM domain binding 2	ENSG00000169744	protein_coding	-	19.0483	-	-	AluSg
LDB2:chr4:16872393	TRUE	intron_variant	c.132+25961A>G	-	LDB2	LIM domain binding 2	ENSG00000169744	protein_coding	-	10.5133	-	-	MER63D
PALLD:chr4:168755220	FALSE	intron_variant	c.1964+43297A>G	-	PALLD	palladin, cytoskeletal associated protein	ENSG00000129116	protein_coding	rs549550274	2.44929	-	-	AluY
GPM6A:chr4:175864898	TRUE	intron_variant	c.-22-52649A>G	-	GPM6A	glycoprotein M6A	ENSG00000150625	protein_coding	-	9.64824	-	-	AluSz
GPM6A:chr4:175925942	TRUE	intron_variant	c.-23+76367A>G	-	GPM6A	glycoprotein M6A	ENSG00000150625	protein_coding	-	7.33357	-	-	AluSx1
GPM6A:chr4:175974740	FALSE	intron_variant	c.-23+27569A>G	-	GPM6A	glycoprotein M6A	ENSG00000150625	protein_coding	-	6.21474	-	-	AluJb
GPM6A:chr4:175976260	TRUE	intron_variant	c.-23+26049A>G	-	GPM6A	glycoprotein M6A	ENSG00000150625	protein_coding	-	2	-	-	AluY
GPM6A:chr4:175985904	FALSE	intron_variant	c.-23+16405A>G	-	GPM6A	glycoprotein M6A	ENSG00000150625	protein_coding	-	6.58417	-	-	AluSg
DCAF16:chr4:17803087	TRUE	3_prime_UTR_variant	c.*404A>G	-	DCAF16	DDB1 and CUL4 associated factor 16	ENSG00000163257	protein_coding	-	16.0545	-	-	AluSx
STOX2:chr4:183873425	FALSE	intron_variant	c.364+75370A>G	-	STOX2	storkhead box 2	ENSG00000173320	protein_coding	-	1.45926	-	-	AluSp
SORBS2:chr4:185690954	TRUE	intron_variant	c.-40-343A>G	-	SORBS2	sorbin and SH3 domain containing 2	ENSG00000154556	protein_coding	-	3.69083	-	-	AluSx3
NSD2:chr4:1894606	TRUE	intron_variant	c.-205+697A>G	-	NSD2	nuclear receptor binding SET domain protein 2	ENSG00000109685	protein_coding	-	7.62895	-	-	AluJb
NELFA:chr4:2003896	TRUE	intron_variant	c.243+4854A>G	-	NELFA	negative elongation factor complex member A	ENSG00000185049	protein_coding	-	23.3312	-	-	AluSc
KCNIP4:chr4:21016655	TRUE	intron_variant	c.62-133946A>G	-	KCNIP4	potassium voltage-gated channel interacting protein 4	ENSG00000185774	protein_coding	-	4.67263	-	-	AluSx
KCNIP4:chr4:21151472	FALSE	intron_variant	c.62-268763A>G	-	KCNIP4	potassium voltage-gated channel interacting protein 4	ENSG00000185774	protein_coding	-	7.62783	-	-	MLT1A
KCNIP4:chr4:21176619	TRUE	intron_variant	c.62-293910A>G	-	KCNIP4	potassium voltage-gated channel interacting protein 4	ENSG00000185774	protein_coding	-	10.1586	-	-	AluSq2
KCNIP4:chr4:21182520	TRUE	intron_variant	c.62-299811A>G	-	KCNIP4	potassium voltage-gated channel interacting protein 4	ENSG00000185774	protein_coding	-	11.76	-	-	L1PB4
KCNIP4:chr4:21263747	FALSE	intron_variant	c.62-381038A>G	-	KCNIP4	potassium voltage-gated channel interacting protein 4	ENSG00000185774	protein_coding	-	1.66636	-	-	AluJr
KCNIP4:chr4:21263794	TRUE	intron_variant	c.62-381085A>G	-	KCNIP4	potassium voltage-gated channel interacting protein 4	ENSG00000185774	protein_coding	-	20.4333	-	-	AluJr
KCNIP4:chr4:21263846	TRUE	intron_variant	c.62-381137A>G	-	KCNIP4	potassium voltage-gated channel interacting protein 4	ENSG00000185774	protein_coding	-	3.26182	-	-	AluJr
KCNIP4:chr4:21263897	TRUE	intron_variant	c.62-381188A>G	-	KCNIP4	potassium voltage-gated channel interacting protein 4	ENSG00000185774	protein_coding	-	7.90429	-	-	AluJr
KCNIP4:chr4:21263906	TRUE	intron_variant	c.62-381197A>G	-	KCNIP4	potassium voltage-gated channel interacting protein 4	ENSG00000185774	protein_coding	rs953316355	0.595238	-	-	AluJr
KCNIP4:chr4:21389023	TRUE	intron_variant	c.62-506314A>G	-	KCNIP4	potassium voltage-gated channel interacting protein 4	ENSG00000185774	protein_coding	-	6.60885	-	-	AluJb
KCNIP4:chr4:21399724	TRUE	intron_variant	c.62-517015A>G	-	KCNIP4	potassium voltage-gated channel interacting protein 4	ENSG00000185774	protein_coding	-	6.62053	-	-	AluSx3
KCNIP4:chr4:21409172	TRUE	intron_variant	c.62-526463A>G	-	KCNIP4	potassium voltage-gated channel interacting protein 4	ENSG00000185774	protein_coding	-	0.936429	-	-	AluJr
KCNIP4:chr4:21409179	TRUE	intron_variant	c.62-526470A>G	-	KCNIP4	potassium voltage-gated channel interacting protein 4	ENSG00000185774	protein_coding	-	4.92185	-	-	AluJr
KCNIP4:chr4:21409190	TRUE	intron_variant	c.62-526481A>G	-	KCNIP4	potassium voltage-gated channel interacting protein 4	ENSG00000185774	protein_coding	-	1.06375	-	-	AluJr
KCNIP4:chr4:21409204	TRUE	intron_variant	c.62-526495A>G	-	KCNIP4	potassium voltage-gated channel interacting protein 4	ENSG00000185774	protein_coding	-	11.6155	-	-	AluJr
KCNIP4:chr4:21422339	TRUE	intron_variant	c.61+526232A>G	-	KCNIP4	potassium voltage-gated channel interacting protein 4	ENSG00000185774	protein_coding	rs1271940919	2.91364	-	-	AluSx1
KCNIP4:chr4:21473852	TRUE	intron_variant	c.61+474719A>G	-	KCNIP4	potassium voltage-gated channel interacting protein 4	ENSG00000185774	protein_coding	-	32.2233	-	-	AluSx
KCNIP4:chr4:21492440	TRUE	intron_variant	c.61+456131A>G	-	KCNIP4	potassium voltage-gated channel interacting protein 4	ENSG00000185774	protein_coding	-	1.68	-	-	AluJr
KCNIP4:chr4:21506996	TRUE	intron_variant	c.61+441575A>G	-	KCNIP4	potassium voltage-gated channel interacting protein 4	ENSG00000185774	protein_coding	rs866544060	25.9333	-	-	AluJo
KCNIP4:chr4:21765698	TRUE	intron_variant	c.61+182873A>G	-	KCNIP4	potassium voltage-gated channel interacting protein 4	ENSG00000185774	protein_coding	-	1.645	-	-	SVA_E,FLAM_A
KCNIP4:chr4:21866833	TRUE	intron_variant	c.61+81738A>G	-	KCNIP4	potassium voltage-gated channel interacting protein 4	ENSG00000185774	protein_coding	-	3.0219	-	-	AluY
KCNIP4:chr4:21866869	TRUE	intron_variant	c.61+81702A>G	-	KCNIP4	potassium voltage-gated channel interacting protein 4	ENSG00000185774	protein_coding	-	17.87	-	-	AluY
KCNIP4:chr4:21883230	TRUE	intron_variant	c.61+65341A>G	-	KCNIP4	potassium voltage-gated channel interacting protein 4	ENSG00000185774	protein_coding	-	1.85111	-	-	AluJr4
KCNIP4:chr4:21883310	TRUE	intron_variant	c.61+65261A>G	-	KCNIP4	potassium voltage-gated channel interacting protein 4	ENSG00000185774	protein_coding	-	13.334	-	-	AluJr4
POLN:chr4:2195567	TRUE	intron_variant	c.909-2251A>G	-	POLN	DNA polymerase nu	ENSG00000130997	protein_coding	-	7.28667	-	-	AluJr
ZFYVE28:chr4:2325670	TRUE	intron_variant	c.702-5399A>G	-	ZFYVE28	zinc finger FYVE-type containing 28	ENSG00000159733	protein_coding	rs780551820	6.06091	-	-	AluJr
RBPJ:chr4:26358517	TRUE	intron_variant	c.60-27836A>G	-	RBPJ	recombination signal binding protein for immunoglobulin kappa J region	ENSG00000168214	protein_coding	-	13.2635	-	-	AluJr
PCDH7:chr4:30804418	TRUE	intron_variant	c.2243+79822A>G	-	PCDH7	protocadherin 7	ENSG00000169851	protein_coding	-	20.1467	-	-	AluSx3
APBB2:chr4:40977450	TRUE	intron_variant	c.836-32377A>G	-	APBB2	amyloid beta precursor protein binding family B member 2	ENSG00000163697	protein_coding	-	30.77	-	-	AluSq2
SLC30A9:chr4:42053628	TRUE	intron_variant	c.840+4149A>G	-	SLC30A9	solute carrier family 30 member 9	ENSG00000014824	protein_coding	rs897089982	6.33857	-	-	AluSq2
NFXL1:chr4:47891166	TRUE	intron_variant	c.1453-463A>G	-	NFXL1	nuclear transcription factor, X-box binding like 1	ENSG00000170448	protein_coding	rs1211852037	29.273	-	-	AluSz6
TMEM165:chr4:55401961	TRUE	intron_variant	c.207+5565A>G	-	TMEM165	transmembrane protein 165	ENSG00000134851	protein_coding	-	20	-	-	AluSq
TMEM165:chr4:55412247	TRUE	intron_variant	c.433+408A>G	-	TMEM165	transmembrane protein 165	ENSG00000134851	protein_coding	-	18.18	-	-	AluSg
TMEM165:chr4:55412260	TRUE	intron_variant	c.433+421A>G	-	TMEM165	transmembrane protein 165	ENSG00000134851	protein_coding	COSV63529288	20	-	-	AluSg
TMEM165:chr4:55418402	TRUE	intron_variant	c.792+417A>G	-	TMEM165	transmembrane protein 165	ENSG00000134851	protein_coding	-	7.144	-	-	AluJb
TMEM165:chr4:55418465	TRUE	intron_variant	c.792+480A>G	-	TMEM165	transmembrane protein 165	ENSG00000134851	protein_coding	-	1.22667	-	-	AluJb
TMEM165:chr4:55419975	TRUE	intron_variant	c.792+1990A>G	-	TMEM165	transmembrane protein 165	ENSG00000134851	protein_coding	-	8.90938	-	-	AluSx1
TMEM165:chr4:55419981	TRUE	intron_variant	c.792+1996A>G	-	TMEM165	transmembrane protein 165	ENSG00000134851	protein_coding	-	4.53118	-	-	AluSx1
TMEM165:chr4:55419988	TRUE	intron_variant	c.792+2003A>G	-	TMEM165	transmembrane protein 165	ENSG00000134851	protein_coding	rs546400285	6.785	-	-	AluSx1
ADGRL3:chr4:61346664	TRUE	intron_variant	c.-239-36460A>G	-	ADGRL3	adhesion G protein-coupled receptor L3	ENSG00000150471	protein_coding	-	2.59714	-	-	AluJr
ADGRL3:chr4:61592010	TRUE	intron_variant	c.269+4570A>G	-	ADGRL3	adhesion G protein-coupled receptor L3	ENSG00000150471	protein_coding	-	1.575	-	-	AluJr
ADGRL3:chr4:61779572	TRUE	intron_variant	c.1196-34237A>G	-	ADGRL3	adhesion G protein-coupled receptor L3	ENSG00000150471	protein_coding	-	14.4307	-	-	AluSx1
KIAA0232:chr4:6802967	TRUE	intron_variant	c.-353-1556A>G	-	KIAA0232	KIAA0232	ENSG00000170871	protein_coding	-	3.48	-	-	AluJr
RUFY3:chr4:70736069	TRUE	intron_variant	c.178+13318A>G	-	RUFY3	RUN and FYVE domain containing 3	ENSG00000018189	protein_coding	-	5.01609	-	-	AluJb
RUFY3:chr4:70746457	TRUE	intron_variant	c.179-16062A>G	-	RUFY3	RUN and FYVE domain containing 3	ENSG00000018189	protein_coding	-	2.76417	-	-	AluSx1
RUFY3:chr4:70797788	TRUE	intron_variant	c.1558-2353A>G	-	RUFY3	RUN and FYVE domain containing 3	ENSG00000018189	protein_coding	-	20	-	-	AluSx1
ANKRD17:chr4:73217570	TRUE	intron_variant	c.394-40037A>G	-	ANKRD17	ankyrin repeat domain 17	ENSG00000132466	protein_coding	-	7.16957	-	-	AluJo
NAAA:chr4:75917537	TRUE	intron_variant	c.998+1224A>G	-	NAAA	N-acylethanolamine acid amidase	ENSG00000138744	protein_coding	rs1319106229	1.33929	-	-	AluSz
AC139887.2:chr4:777551	TRUE	intron_variant,non_coding_transcript_variant	n.78+4221A>G	-	AC139887.2		ENSG00000249592	lncRNA	-	18.105	-	-	AluJr
AFAP1:chr4:7933006	FALSE	intron_variant	c.-3+6650A>G	-	AFAP1	actin filament associated protein 1	ENSG00000196526	protein_coding	rs1354721076	12.1439	-	-	AluSg
TMEM150C:chr4:82556143	FALSE	intron_variant	c.-11+6020A>G	-	TMEM150C	transmembrane protein 150C	ENSG00000249242	protein_coding	-	12.2233	-	-	AluSz6
AC093827.5:chr4:86925907	TRUE	intron_variant	c.-74+321A>G	-	AC093827.5	novel protein	ENSG00000285458	protein_coding	rs1388938676	12.8575	-	-	AluSx1
AC093827.5:chr4:86925944	TRUE	intron_variant	c.-74+284A>G	-	AC093827.5	novel protein	ENSG00000285458	protein_coding	-	6.74273	-	-	AluSx1
AFF1:chr4:87090990	FALSE	intron_variant	c.1192-803A>G	-	AFF1	AF4/FMR2 family member 1	ENSG00000172493	protein_coding	-	3.3572	-	-	AluJb
KLHL8:chr4:87208434	TRUE	intron_variant	c.-152+11984A>G	-	KLHL8	kelch like family member 8	ENSG00000145332	protein_coding	rs1182826837	6.34944	-	-	AluJb
SPARCL1:chr4:87497958	TRUE	intron_variant	c.54+1563A>G	-	SPARCL1	SPARC like 1	ENSG00000152583	protein_coding	-	17.045	-	-	AluJo
PKD2:chr4:88047375	TRUE	intron_variant	c.1548+505A>G	-	PKD2	polycystin 2, transient receptor potential cation channel	ENSG00000118762	protein_coding	-	2.03704	-	-	AluJo
PPM1K:chr4:88261963	TRUE	3_prime_UTR_variant	c.*632A>G	-	PPM1K	protein phosphatase, Mg2+/Mn2+ dependent 1K	ENSG00000163644	protein_coding	-	1.725	-	-	AluSq2
CCSER1:chr4:90946570	FALSE	intron_variant	c.2172+23123A>G	-	CCSER1	coiled-coil serine rich protein 1	ENSG00000184305	protein_coding	-	10.3933	-	-	AluSx1
CCSER1:chr4:91367061	TRUE	intron_variant	c.2218-231511A>G	-	CCSER1	coiled-coil serine rich protein 1	ENSG00000184305	protein_coding	-	1.62056	-	-	AluJb
CCSER1:chr4:91367093	TRUE	intron_variant	c.2218-231479A>G	-	CCSER1	coiled-coil serine rich protein 1	ENSG00000184305	protein_coding	-	0.913182	-	-	AluJb
CCSER1:chr4:91367095	TRUE	intron_variant	c.2218-231477A>G	-	CCSER1	coiled-coil serine rich protein 1	ENSG00000184305	protein_coding	-	3.56947	-	-	AluJb
UNC5C:chr4:95536151	TRUE	intron_variant	c.124+12583A>G	-	UNC5C	unc-5 netrin receptor C	ENSG00000182168	protein_coding	-	29.3767	-	-	AluSq2
EIF4E:chr4:98874302	TRUE	3_prime_UTR_variant	c.*6726A>G	-	EIF4E	eukaryotic translation initiation factor 4E	ENSG00000151247	protein_coding	-	6.59083	-	-	AluSx3
MARCHF6:chr5:10379735	TRUE	intron_variant	c.190+903A>G	-	MARCHF6	membrane associated ring-CH-type finger 6	ENSG00000145495	protein_coding	-	6.675	-	-	AluY
FBXL17:chr5:108204268	FALSE	intron_variant	c.1615-18021A>G	-	FBXL17	F-box and leucine rich repeat protein 17	ENSG00000145743	protein_coding	-	8.2425	-	-	AluJr
APC:chr5:112755867	TRUE	intron_variant	c.135+842A>G	-	APC	APC, WNT signaling pathway regulator	ENSG00000134982	protein_coding	-	4.7275	-	-	FLAM_C
CTNND2:chr5:11457145	FALSE	intron_variant	c.288-45076A>G	-	CTNND2	catenin delta 2	ENSG00000169862	protein_coding	-	1.95577	-	-	AluJr4
CTNND2:chr5:11458995	TRUE	intron_variant	c.288-46926A>G	-	CTNND2	catenin delta 2	ENSG00000169862	protein_coding	-	1.75704	-	-	AluJo
CTNND2:chr5:11536183	TRUE	intron_variant	c.287+28761A>G	-	CTNND2	catenin delta 2	ENSG00000169862	protein_coding	-	7.04286	-	-	AluJr
CTNND2:chr5:11536185	TRUE	intron_variant	c.287+28759A>G	-	CTNND2	catenin delta 2	ENSG00000169862	protein_coding	-	3.40389	-	-	AluJr
ALDH7A1:chr5:126544096	TRUE	3_prime_UTR_variant	c.*869A>G	-	ALDH7A1	aldehyde dehydrogenase 7 family member A1	ENSG00000164904	protein_coding	rs1280664367	5.7264	-	-	AluSx1
ALDH7A1:chr5:126544131	TRUE	3_prime_UTR_variant	c.*834A>G	-	ALDH7A1	aldehyde dehydrogenase 7 family member A1	ENSG00000164904	protein_coding	-	0.735	-	-	AluSx1
PHAX:chr5:126625554	TRUE	3_prime_UTR_variant	c.*710A>G	-	PHAX	phosphorylated adaptor for RNA export	ENSG00000164902	protein_coding	rs951257845	3.88929	-	-	AluSz
PHAX:chr5:126626616	TRUE	3_prime_UTR_variant	c.*1772A>G	-	PHAX	phosphorylated adaptor for RNA export	ENSG00000164902	protein_coding	-	11.7287	-	-	AluSc
LINC01184:chr5:128076852	TRUE	intron_variant,non_coding_transcript_variant	n.336+5883A>G	-	LINC01184	long intergenic non-protein coding RNA 1184	ENSG00000245937	lncRNA	-	20.6508	-	-	FLAM_C
LYRM7:chr5:131202439	TRUE	3_prime_UTR_variant	c.*2838A>G	-	LYRM7	LYR motif containing 7	ENSG00000186687	protein_coding	-	1.8625	-	-	AluSp
AC008695.1:chr5:131687234	TRUE	intron_variant	c.219+57330A>G	-	AC008695.1	novel protein	ENSG00000273217	protein_coding	-	23.0125	-	-	AluJb
ACSL6:chr5:131951658	TRUE	3_prime_UTR_variant	c.*2576A>G	-	ACSL6	acyl-CoA synthetase long chain family member 6	ENSG00000164398	protein_coding	-	1.81818	-	-	AluY
ACSL6:chr5:131951675	TRUE	3_prime_UTR_variant	c.*2559A>G	-	ACSL6	acyl-CoA synthetase long chain family member 6	ENSG00000164398	protein_coding	rs917721881	3.19455	-	-	AluY
RAD50:chr5:132645977	TRUE	3_prime_UTR_variant	c.*3613A>G	-	RAD50	RAD50 double strand break repair protein	ENSG00000113522	protein_coding	-	6.8255	-	-	AluJr
RAD50:chr5:132646007	TRUE	3_prime_UTR_variant	c.*3643A>G	-	RAD50	RAD50 double strand break repair protein	ENSG00000113522	protein_coding	-	4.672	-	-	AluJr
RAD50:chr5:132646026	TRUE	3_prime_UTR_variant	c.*3662A>G	-	RAD50	RAD50 double strand break repair protein	ENSG00000113522	protein_coding	-	3.7284	-	-	AluJr
AFF4:chr5:132922058	TRUE	intron_variant	c.1050+5063A>G	-	AFF4	AF4/FMR2 family member 4	ENSG00000072364	protein_coding	rs975529259	8.09571	-	-	AluJb
AFF4:chr5:132951666	TRUE	intron_variant	c.-5+11593A>G	-	AFF4	AF4/FMR2 family member 4	ENSG00000072364	protein_coding	-	17.5	-	-	AluSx1
UBE2B:chr5:134382715	TRUE	intron_variant	c.241+1907A>G	-	UBE2B	ubiquitin conjugating enzyme E2 B	ENSG00000119048	protein_coding	-	7.43542	-	-	AluJb
DDX46:chr5:134780909	TRUE	intron_variant	c.766-224A>G	-	DDX46	DEAD-box helicase 46	ENSG00000145833	protein_coding	-	11.25	-	-	AluJr4
NME5:chr5:138121966	TRUE	intron_variant	c.437-3030A>G	-	NME5	NME/NM23 family member 5	ENSG00000112981	protein_coding	-	16.07	-	-	FLAM_C
KDM3B:chr5:138405481	TRUE	intron_variant	c.3199+5469A>G	-	KDM3B	lysine demethylase 3B	ENSG00000120733	protein_coding	-	3.13	-	-	AluJb
UBE2D2:chr5:139604843	TRUE	intron_variant	c.88+4408A>G	-	UBE2D2	ubiquitin conjugating enzyme E2 D2	ENSG00000131508	protein_coding	rs1340206636	10.1271	-	-	AluJr
ANKHD1:chr5:140523130	FALSE	intron_variant	c.4318-936A>G	-	ANKHD1	ankyrin repeat and KH domain containing 1	ENSG00000131503	protein_coding	-	18.335	-	-	AluJo
HDAC3:chr5:141630882	FALSE	intron_variant	c.282-757A>G	-	HDAC3	histone deacetylase 3	ENSG00000171720	protein_coding	-	1.7519	-	-	FLAM_C
AC005753.2:chr5:141739214	TRUE	intron_variant,non_coding_transcript_variant	n.279-19911A>G	-	AC005753.2	NA	ENSG00000286736	lncRNA	-	16.4943	-	-	AluJb
AC005753.2:chr5:141739277	TRUE	intron_variant,non_coding_transcript_variant	n.279-19974A>G	-	AC005753.2	NA	ENSG00000286736	lncRNA	-	7.22857	-	-	AluJb
TRIO:chr5:14191495	TRUE	intron_variant	c.157+47613A>G	-	TRIO	trio Rho guanine nucleotide exchange factor	ENSG00000038382	protein_coding	rs1034855373	19.2953	-	-	AluJr
NDFIP1:chr5:142112483	FALSE	intron_variant	c.63+3446A>G	-	NDFIP1	Nedd4 family interacting protein 1	ENSG00000131507	protein_coding	-	12.6492	-	-	AluSx
AC091825.3:chr5:142167655	TRUE	non_coding_transcript_exon_variant	n.1889A>G	-	AC091825.3	TEC	ENSG00000280047	TEC	-	8.57214	-	-	AluSx4
ARHGAP26:chr5:142951334	TRUE	intron_variant	c.1107+19209A>G	-	ARHGAP26	Rho GTPase activating protein 26	ENSG00000145819	protein_coding	-	27.312	-	-	AluSz
ARHGAP26:chr5:143003988	FALSE	intron_variant	c.1108-10092A>G	-	ARHGAP26	Rho GTPase activating protein 26	ENSG00000145819	protein_coding	-	6.0225	-	-	MER57A1
ARHGAP26:chr5:143048892	TRUE	intron_variant	c.1286-5547A>G	-	ARHGAP26	Rho GTPase activating protein 26	ENSG00000145819	protein_coding	-	5.5	-	-	AluSg
ARHGAP26:chr5:143226465	TRUE	3_prime_UTR_variant	c.*4019A>G	-	ARHGAP26	Rho GTPase activating protein 26	ENSG00000145819	protein_coding	-	1.61429	-	-	AluY
KCTD16:chr5:144216764	FALSE	intron_variant	c.832+9218A>G	-	KCTD16	potassium channel tetramerization domain containing 16	ENSG00000183775	protein_coding	-	3.97278	-	-	AluSx1
KCTD16:chr5:144325002	FALSE	intron_variant	c.832+117456A>G	-	KCTD16	potassium channel tetramerization domain containing 16	ENSG00000183775	protein_coding	-	6.804	-	-	L1PA10
LARS1:chr5:146145141	TRUE	intron_variant	c.1504-432A>G	-	LARS1	leucyl-tRNA synthetase	ENSG00000133706	protein_coding	-	3.31542	-	-	AluJb
TCERG1:chr5:146487673	TRUE	intron_variant	c.2112+4044A>G	-	TCERG1	transcription elongation regulator 1	ENSG00000113649	protein_coding	-	10.2822	-	-	AluJr4
PPP2R2B:chr5:146811840	TRUE	intron_variant	c.268+66162A>G	-	PPP2R2B	protein phosphatase 2 regulatory subunit Bbeta	ENSG00000156475	protein_coding	-	14.7225	-	-	AluSc8
PPP2R2B:chr5:146842542	TRUE	intron_variant	c.268+35460A>G	-	PPP2R2B	protein phosphatase 2 regulatory subunit Bbeta	ENSG00000156475	protein_coding	rs962644294	3.44821	-	-	L1PA12
PPP2R2B:chr5:146903456	TRUE	intron_variant	c.75-25261A>G	-	PPP2R2B	protein phosphatase 2 regulatory subunit Bbeta	ENSG00000156475	protein_coding	-	6.1052	-	-	AluJb
PPP2R2B:chr5:146903498	TRUE	intron_variant	c.75-25303A>G	-	PPP2R2B	protein phosphatase 2 regulatory subunit Bbeta	ENSG00000156475	protein_coding	-	6.46636	-	-	AluJb
PPP2R2B:chr5:146926490	FALSE	intron_variant	c.75-48295A>G	-	PPP2R2B	protein phosphatase 2 regulatory subunit Bbeta	ENSG00000156475	protein_coding	-	2.03842	-	-	AluYc
PPP2R2B:chr5:146974853	TRUE	intron_variant	c.74+80812A>G	-	PPP2R2B	protein phosphatase 2 regulatory subunit Bbeta	ENSG00000156475	protein_coding	-	2.77833	-	-	AluY
PPP2R2B:chr5:147032954	FALSE	intron_variant	c.74+22711A>G	-	PPP2R2B	protein phosphatase 2 regulatory subunit Bbeta	ENSG00000156475	protein_coding	rs979806314	1.50421	-	-	L1PB1
CAMK2A:chr5:150267901	FALSE	intron_variant	c.158-2886A>G	-	CAMK2A	calcium/calmodulin dependent protein kinase II alpha	ENSG00000070808	protein_coding	-	2.58	-	-	AluSx3
DCTN4:chr5:150741549	TRUE	intron_variant	c.429+565A>G	-	DCTN4	dynactin subunit 4	ENSG00000132912	protein_coding	rs1046295288	10.463	-	-	AluJr
LARP1:chr5:154764490	TRUE	intron_variant	c.206-25835A>G	-	LARP1	La ribonucleoprotein domain family member 1	ENSG00000155506	protein_coding	rs1487066788	2.5	-	-	AluJo
AC008676.3:chr5:157393206	FALSE	intron_variant	c.-2232-16700A>G	-	AC008676.3		ENSG00000285868	protein_coding	rs1344133926	1.46071	-	-	-
LSM11:chr5:157758380	TRUE	3_prime_UTR_variant	c.*3116A>G	-	LSM11	LSM11, U7 small nuclear RNA associated	ENSG00000155858	protein_coding	-	20.3575	-	-	AluSq
GABRB2:chr5:161455671	TRUE	intron_variant	c.458+3953A>G	-	GABRB2	gamma-aminobutyric acid type A receptor beta2 subunit	ENSG00000145864	protein_coding	-	16.6682	-	-	AluJr
TENM2:chr5:167391514	TRUE	intron_variant	c.502+16041A>G	-	TENM2	teneurin transmembrane protein 2	ENSG00000145934	protein_coding	-	10.8333	-	-	AluSz
TENM2:chr5:167518066	FALSE	intron_variant	c.502+142593A>G	-	TENM2	teneurin transmembrane protein 2	ENSG00000145934	protein_coding	rs531758564	13.5712	-	-	AluSz
TENM2:chr5:167537156	FALSE	intron_variant	c.502+161683A>G	-	TENM2	teneurin transmembrane protein 2	ENSG00000145934	protein_coding	-	11.2717	-	-	FLAM_C
ERGIC1:chr5:172909200	FALSE	intron_variant	c.156-467A>G	-	ERGIC1	endoplasmic reticulum-golgi intermediate compartment 1	ENSG00000113719	protein_coding	-	10.8524	-	-	AluSq
CPEB4:chr5:173939933	TRUE	intron_variant	c.1259-3093A>G	-	CPEB4	cytoplasmic polyadenylation element binding protein 4	ENSG00000113742	protein_coding	-	6.35407	-	-	AluSx1
HRH2:chr5:175691839	TRUE	intron_variant	c.1076+7530A>G	-	HRH2	histamine receptor H2	ENSG00000113749	protein_coding	-	6.20889	-	-	AluSx
ARL10:chr5:176376312	TRUE	3_prime_UTR_variant	c.*4417A>G	-	ARL10	ADP ribosylation factor like GTPase 10	ENSG00000175414	protein_coding	-	6.55846	-	-	AluSc8
FAF2:chr5:176472667	FALSE	intron_variant	c.64-6521A>G	-	FAF2	Fas associated factor family member 2	ENSG00000113194	protein_coding	-	5.45429	-	-	FLAM_C
GPRIN1:chr5:176608004	TRUE	intron_variant	c.-44+1995A>G	-	GPRIN1	G protein regulated inducer of neurite outgrowth 1	ENSG00000169258	protein_coding	-	13.9494	-	-	AluJr
NSD1:chr5:177165011	FALSE	intron_variant	c.928-26873A>G	-	NSD1	nuclear receptor binding SET domain protein 1	ENSG00000165671	protein_coding	-	4.917	-	-	AluJb
FAM153CP:chr5:178016285	FALSE	intron_variant,non_coding_transcript_variant	n.809+6904A>G	-	FAM153CP	family with sequence similarity 153 member C	ENSG00000204677	retained_intron	rs200660650	7.90615	-	-	-
FAM153CP:chr5:178063226	TRUE	non_coding_transcript_exon_variant	n.469A>G	-	FAM153CP	family with sequence similarity 153 member C	ENSG00000204677	lncRNA	-	8.84857	-	-	AluJo
TRIM52:chr5:181256442	TRUE	3_prime_UTR_variant	c.*972A>G	-	TRIM52	tripartite motif containing 52	ENSG00000183718	protein_coding	-	3.9436	-	-	AluYc3
CDH18:chr5:19553738	TRUE	intron_variant	c.1254-9733A>G	-	CDH18	cadherin 18	ENSG00000145526	protein_coding	-	10.985	-	-	AluJb
CDH12:chr5:22489096	FALSE	intron_variant	c.-428+16174A>G	-	CDH12	cadherin 12	ENSG00000154162	protein_coding	-	1.46333	-	-	AluY
RAD1:chr5:34908236	TRUE	3_prime_UTR_variant	c.*529A>G	-	RAD1	RAD1 checkpoint DNA exonuclease	ENSG00000113456	protein_coding	-	1.6296	-	-	AluSp
RICTOR:chr5:38969048	TRUE	intron_variant	c.973-1018A>G	-	RICTOR	RPTOR independent companion of MTOR complex 2	ENSG00000164327	protein_coding	rs1412339889	17.5862	-	-	AluSx1
RPL37:chr5:40825834	TRUE	3_prime_UTR_variant	c.*6670A>G	-	RPL37	ribosomal protein L37	ENSG00000145592	protein_coding	-	8.33962	-	-	AluSx
RPL37:chr5:40827850	TRUE	3_prime_UTR_variant	c.*4654A>G	-	RPL37	ribosomal protein L37	ENSG00000145592	protein_coding	-	2.28	-	-	AluSx
RPL37:chr5:40830594	TRUE	3_prime_UTR_variant	c.*1910A>G	-	RPL37	ribosomal protein L37	ENSG00000145592	protein_coding	-	3.03926	-	-	AluSc
RPL37:chr5:40830635	TRUE	3_prime_UTR_variant	c.*1869A>G	-	RPL37	ribosomal protein L37	ENSG00000145592	protein_coding	rs1482897922	12.3347	-	-	AluSc
NIM1K:chr5:43211137	FALSE	intron_variant	c.-695+17481A>G	-	NIM1K	NIM1 serine/threonine protein kinase	ENSG00000177453	protein_coding	-	6.6	-	-	AluSx1
HMGCS1:chr5:43309317	TRUE	intron_variant	c.-69-1493A>G	-	HMGCS1	3-hydroxy-3-methylglutaryl-CoA synthase 1	ENSG00000112972	protein_coding	-	25.9256	-	-	AluJb
NNT-AS1:chr5:43574106	TRUE	non_coding_transcript_exon_variant	n.2291A>G	-	NNT-AS1	NNT antisense RNA 1	ENSG00000248092	lncRNA	-	4.52333	-	-	AluSz
ARL15:chr5:54272151	FALSE	intron_variant	c.48+38281A>G	-	ARL15	ADP ribosylation factor like GTPase 15	ENSG00000185305	protein_coding	rs1197471531	7.13812	-	-	AluJr
PLPP1:chr5:55497461	TRUE	intron_variant	c.59-6347A>G	-	PLPP1	phospholipid phosphatase 1	ENSG00000067113	protein_coding	-	5.70167	-	-	AluJr
GPBP1:chr5:57240063	TRUE	intron_variant	c.538+2891A>G	-	GPBP1	GC-rich promoter binding protein 1	ENSG00000062194	protein_coding	-	2.49962	-	-	AluJr
PDE4D:chr5:59532213	FALSE	intron_variant	c.456-316245A>G	-	PDE4D	phosphodiesterase 4D	ENSG00000113448	protein_coding	rs925200736	23.5712	-	-	AluSx1
PDE4D:chr5:59580545	FALSE	intron_variant	c.455+312623A>G	-	PDE4D	phosphodiesterase 4D	ENSG00000113448	protein_coding	rs1200630030	6.25	-	-	AluJr
PDE4D:chr5:59614874	TRUE	intron_variant	c.455+278294A>G	-	PDE4D	phosphodiesterase 4D	ENSG00000113448	protein_coding	-	7.225	-	-	AluJb
PDE4D:chr5:60468722	TRUE	intron_variant	c.-90+19220A>G	-	PDE4D	phosphodiesterase 4D	ENSG00000113448	protein_coding	rs1432477804	20	-	-	AluJo
ZSWIM6:chr5:61336213	TRUE	intron_variant	c.676+3265A>G	-	ZSWIM6	zinc finger SWIM-type containing 6	ENSG00000130449	protein_coding	-	5.15125	-	-	AluSz
ZSWIM6:chr5:61366841	TRUE	intron_variant	c.676+33893A>G	-	ZSWIM6	zinc finger SWIM-type containing 6	ENSG00000130449	protein_coding	-	2.675	-	-	AluJb
ZSWIM6:chr5:61437589	TRUE	intron_variant	c.677-35092A>G	-	ZSWIM6	zinc finger SWIM-type containing 6	ENSG00000130449	protein_coding	-	3.09619	-	-	AluJb
ZSWIM6:chr5:61437661	TRUE	intron_variant	c.677-35020A>G	-	ZSWIM6	zinc finger SWIM-type containing 6	ENSG00000130449	protein_coding	-	5.18542	-	-	AluJb
SGTB:chr5:65668091	TRUE	3_prime_UTR_variant	c.*2155A>G	-	SGTB	small glutamine rich tetratricopeptide repeat containing beta	ENSG00000197860	protein_coding	-	31.8663	-	-	AluSx1
ERBIN:chr5:65942804	TRUE	intron_variant	c.-58+15998A>G	-	ERBIN	erbb2 interacting protein	ENSG00000112851	protein_coding	-	15.0773	-	-	AluSz
ERBIN:chr5:65967085	TRUE	intron_variant	c.-57-21550A>G	-	ERBIN	erbb2 interacting protein	ENSG00000112851	protein_coding	-	18.3325	-	-	Tigger3b
ERBIN:chr5:66068213	TRUE	intron_variant	c.3634-664A>G	-	ERBIN	erbb2 interacting protein	ENSG00000112851	protein_coding	-	8.71929	-	-	AluJr
ERBIN:chr5:66071344	TRUE	intron_variant	c.3777+2324A>G	-	ERBIN	erbb2 interacting protein	ENSG00000112851	protein_coding	-	5.04	-	-	AluJb
MAST4:chr5:67071699	TRUE	intron_variant	c.763+17207A>G	-	MAST4	microtubule associated serine/threonine kinase family member 4	ENSG00000069020	protein_coding	-	8.51889	-	-	AluSx
MAP1B:chr5:72161920	FALSE	intron_variant	c.287-21823A>G	-	MAP1B	microtubule associated protein 1B	ENSG00000131711	protein_coding	rs1158977867	3.36643	-	-	AluSx1
MAP1B:chr5:72161925	TRUE	intron_variant	c.287-21818A>G	-	MAP1B	microtubule associated protein 1B	ENSG00000131711	protein_coding	-	1.09821	-	-	AluSx1
FCHO2:chr5:73039919	TRUE	intron_variant	c.915-1372A>G	-	FCHO2	FCH domain only 2	ENSG00000157107	protein_coding	-	11.156	-	-	AluSz
HOMER1:chr5:79391210	FALSE	intron_variant	c.876+5613A>G	-	HOMER1	homer scaffold protein 1	ENSG00000152413	protein_coding	-	8.71933	-	-	AluJb
HOMER1:chr5:79446853	TRUE	intron_variant	c.387+200A>G	-	HOMER1	homer scaffold protein 1	ENSG00000152413	protein_coding	-	18.6141	-	-	AluJo
HOMER1:chr5:79446861	TRUE	intron_variant	c.387+192A>G	-	HOMER1	homer scaffold protein 1	ENSG00000152413	protein_coding	-	7.47667	-	-	AluJo
HOMER1:chr5:79455141	TRUE	intron_variant	c.162+1721A>G	-	HOMER1	homer scaffold protein 1	ENSG00000152413	protein_coding	rs1057116810	17.0837	-	-	AluJr
HOMER1:chr5:79500681	TRUE	intron_variant	c.5+12089A>G	-	HOMER1	homer scaffold protein 1	ENSG00000152413	protein_coding	-	9.23714	-	-	AluSz6
TENT2:chr5:79637165	TRUE	intron_variant	c.466-3686A>G	-	TENT2	terminal nucleotidyltransferase 2	ENSG00000164329	protein_coding	-	5.2356	-	-	AluJr
TENT2:chr5:79637183	TRUE	intron_variant	c.466-3668A>G	-	TENT2	terminal nucleotidyltransferase 2	ENSG00000164329	protein_coding	-	6.5392	-	-	AluJr
RASGRF2:chr5:81131629	TRUE	intron_variant	c.2686+4466A>G	-	RASGRF2	Ras protein specific guanine nucleotide releasing factor 2	ENSG00000113319	protein_coding	rs1044463342	18.4664	-	-	AluSx
TMEM161B-AS1:chr5:88276156	TRUE	non_coding_transcript_exon_variant	n.6793A>G	-	TMEM161B-AS1	TMEM161B antisense RNA 1	ENSG00000247828	lncRNA	-	8.691	-	-	AluJr
TMEM161B-AS1:chr5:88345137	TRUE	intron_variant,non_coding_transcript_variant	n.577+52494A>G	-	TMEM161B-AS1	TMEM161B antisense RNA 1	ENSG00000247828	lncRNA	-	12.6171	-	-	AluJo
MEF2C:chr5:88801578	TRUE	intron_variant	c.258+3020A>G	-	MEF2C	myocyte enhancer factor 2C	ENSG00000081189	protein_coding	-	1.49667	-	-	AluY
GRIK2:chr6:101496221	TRUE	intron_variant	c.115+96829A>G	-	GRIK2	glutamate ionotropic receptor kainate type subunit 2	ENSG00000164418	protein_coding	-	38.98	-	-	AluSx
SOBP:chr6:107515690	TRUE	intron_variant	c.421+9263A>G	-	SOBP	sine oculis binding protein homolog	ENSG00000112320	protein_coding	-	11.6475	-	-	AluSz6
AL024498.2:chr6:10796685	TRUE	intron_variant	c.100+46987A>G	-	AL024498.2	novel transcript, TMEM14B-SYCP2L readthrough	ENSG00000272162	nonsense_mediated_decay	-	11.4286	-	-	AluSx1
CCDC162P:chr6:109169178	TRUE	intron_variant,non_coding_transcript_variant	n.53+3293A>G	-	CCDC162P	coiled-coil domain containing 162, pseudogene	ENSG00000203799	processed_transcript	-	13.3333	-	-	AluSx
CDK19:chr6:110807886	TRUE	intron_variant	c.128+7123A>G	-	CDK19	cyclin dependent kinase 19	ENSG00000155111	protein_coding	rs117221482	5.84125	-	-	FRAM
CDK19:chr6:110811941	FALSE	intron_variant	c.128+3068A>G	-	CDK19	cyclin dependent kinase 19	ENSG00000155111	protein_coding	-	2.14957	-	-	AluJo
NCOA7:chr6:125825147	TRUE	intron_variant	c.50+9743A>G	-	NCOA7	nuclear receptor coactivator 7	ENSG00000111912	protein_coding	rs1463157796	7.62947	-	-	AluJr4
PHACTR1:chr6:12857492	FALSE	intron_variant	c.250+107702A>G	-	PHACTR1	phosphatase and actin regulator 1	ENSG00000112137	protein_coding	rs974474238	10.92	-	-	AluSc
PHACTR1:chr6:12857495	TRUE	intron_variant	c.250+107705A>G	-	PHACTR1	phosphatase and actin regulator 1	ENSG00000112137	protein_coding	rs921496881	22.1147	-	-	AluSc
LAMA2:chr6:128921742	FALSE	intron_variant	c.112+38385A>G	-	LAMA2	laminin subunit alpha 2	ENSG00000196569	protein_coding	-	2.34833	-	-	L1PA3
PHACTR1:chr6:12934799	TRUE	intron_variant	c.251-118566A>G	-	PHACTR1	phosphatase and actin regulator 1	ENSG00000112137	protein_coding	-	11.435	-	-	AluSz
SGK1:chr6:134260219	TRUE	intron_variant	c.285+1714A>G	-	SGK1	serum/glucocorticoid regulated kinase 1	ENSG00000118515	protein_coding	-	8.1515	-	-	AluJr4
SGK1:chr6:134287051	FALSE	intron_variant	c.70-24903A>G	-	SGK1	serum/glucocorticoid regulated kinase 1	ENSG00000118515	protein_coding	-	5.625	-	-	AluSz
SGK1:chr6:134301621	TRUE	intron_variant	c.69+15771A>G	-	SGK1	serum/glucocorticoid regulated kinase 1	ENSG00000118515	protein_coding	-	4.49269	-	-	AluJo
SGK1:chr6:134312849	TRUE	intron_variant	c.69+4543A>G	-	SGK1	serum/glucocorticoid regulated kinase 1	ENSG00000118515	protein_coding	-	8.93588	-	-	AluSx1
AHI1:chr6:135387021	TRUE	intron_variant	c.3109+7755A>G	-	AHI1	Abelson helper integration site 1	ENSG00000135541	protein_coding	COSV55630634	4.86682	-	-	AluJb
AHI1:chr6:135387023	TRUE	intron_variant	c.3109+7753A>G	-	AHI1	Abelson helper integration site 1	ENSG00000135541	protein_coding	-	12.3222	-	-	AluJb
RANBP9:chr6:13648212	TRUE	intron_variant	c.928-3483A>G	-	RANBP9	RAN binding protein 9	ENSG00000010017	protein_coding	-	19.9087	-	-	AluSc
MAP7:chr6:136509490	FALSE	intron_variant	c.133+16342A>G	-	MAP7	microtubule associated protein 7	ENSG00000135525	protein_coding	-	9.134	-	-	AluJr4
MAP7:chr6:136516203	TRUE	intron_variant	c.133+9629A>G	-	MAP7	microtubule associated protein 7	ENSG00000135525	protein_coding	-	5.97391	-	-	AluJb
MAP7:chr6:136516215	TRUE	intron_variant	c.133+9617A>G	-	MAP7	microtubule associated protein 7	ENSG00000135525	protein_coding	-	2.49238	-	-	AluJb
RANBP9:chr6:13689313	TRUE	intron_variant	c.683+7472A>G	-	RANBP9	RAN binding protein 9	ENSG00000010017	protein_coding	rs1163346913	10.6013	-	-	AluSx
ARFGEF3:chr6:138338693	TRUE	3_prime_UTR_variant	c.*2207A>G	-	ARFGEF3	ARFGEF family member 3	ENSG00000112379	protein_coding	-	0.560741	-	-	AluSq2
GRM1:chr6:146159854	TRUE	intron_variant	c.950+257A>G	-	GRM1	glutamate metabotropic receptor 1	ENSG00000152822	protein_coding	-	11.6929	-	-	AluJr4
PPIL4:chr6:149522647	TRUE	intron_variant	c.871-1476A>G	-	PPIL4	peptidylprolyl isomerase like 4	ENSG00000131013	protein_coding	-	16.25	-	-	AluSc
LATS1:chr6:149668502	TRUE	intron_variant	c.2884-6264A>G	-	LATS1	large tumor suppressor kinase 1	ENSG00000131023	protein_coding	-	14.2194	-	-	AluJr
LATS1:chr6:149668510	TRUE	intron_variant	c.2884-6272A>G	-	LATS1	large tumor suppressor kinase 1	ENSG00000131023	protein_coding	-	9.95222	-	-	AluJr
CNKSR3:chr6:154495447	FALSE	intron_variant	c.52+14616A>G	-	CNKSR3	CNKSR family member 3	ENSG00000153721	protein_coding	rs981129745	9.545	-	-	AluJr
SCAF8:chr6:154738074	TRUE	intron_variant	c.264+4144A>G	-	SCAF8	SR-related CTD associated factor 8	ENSG00000213079	protein_coding	-	9.24583	-	-	FAM
ZDHHC14:chr6:157447064	TRUE	intron_variant	c.245+64798A>G	-	ZDHHC14	zinc finger DHHC-type containing 14	ENSG00000175048	protein_coding	-	14.6979	-	-	AluSx
TULP4:chr6:158367983	TRUE	intron_variant	c.253-45082A>G	-	TULP4	tubby like protein 4	ENSG00000130338	protein_coding	-	17.3462	-	-	AluJb
QKI:chr6:163482064	TRUE	intron_variant	c.402+3168A>G	-	QKI	QKI, KH domain containing RNA binding	ENSG00000112531	protein_coding	-	16.862	-	-	AluJr
QKI:chr6:163482132	TRUE	intron_variant	c.402+3236A>G	-	QKI	QKI, KH domain containing RNA binding	ENSG00000112531	protein_coding	-	0.8728	-	-	AluJr
QKI:chr6:163552075	TRUE	intron_variant	c.547-9907A>G	-	QKI	QKI, KH domain containing RNA binding	ENSG00000112531	protein_coding	-	3.71316	-	-	Tigger2a
RPS6KA2:chr6:166496100	TRUE	intron_variant	c.822+2408A>G	-	RPS6KA2	ribosomal protein S6 kinase A2	ENSG00000071242	protein_coding	rs1487273844	19.061	-	-	AluSx1
RPS6KA2:chr6:166793800	FALSE	intron_variant	c.124-22887A>G	-	RPS6KA2	ribosomal protein S6 kinase A2	ENSG00000071242	protein_coding	-	2.54346	-	-	L1PA4
KIF13A:chr6:17848651	TRUE	intron_variant	c.830+726A>G	-	KIF13A	kinesin family member 13A	ENSG00000137177	protein_coding	-	14.5367	-	-	AluSz6
NUDT3:chr6:34283333	TRUE	3_prime_UTR_variant	c.*5420A>G	-	NUDT3	nudix hydrolase 3	ENSG00000272325	protein_coding	-	0.527857	-	-	AluSx4
NUDT3:chr6:34283343	TRUE	3_prime_UTR_variant	c.*5410A>G	-	NUDT3	nudix hydrolase 3	ENSG00000272325	protein_coding	-	1.04143	-	-	AluSx4
NUDT3:chr6:34295266	TRUE	intron_variant	c.255+375A>G	-	NUDT3	nudix hydrolase 3	ENSG00000272325	protein_coding	-	14.0337	-	-	AluJo
LINC01276:chr6:41501501	FALSE	intron_variant,non_coding_transcript_variant	n.402-978A>G	-	LINC01276	long intergenic non-protein coding RNA 1276	ENSG00000226917	lncRNA	-	1.25731	-	-	AluSg7
RPL7L1:chr6:42886873	TRUE	3_prime_UTR_variant	c.*409A>G	-	RPL7L1	ribosomal protein L7 like 1	ENSG00000146223	protein_coding	rs1138999	4.1	-	-	AluSc
RPL7L1:chr6:42889285	TRUE	3_prime_UTR_variant	c.*2821A>G	-	RPL7L1	ribosomal protein L7 like 1	ENSG00000146223	protein_coding	rs1134326	18.68	-	-	AluSp
RPL7L1:chr6:42889293	TRUE	3_prime_UTR_variant	c.*2829A>G	-	RPL7L1	ribosomal protein L7 like 1	ENSG00000146223	protein_coding	rs1134327	28.3333	-	-	AluSp
AL035587.1:chr6:42944577	TRUE	intron_variant,non_coding_transcript_variant	n.231+607A>G	-	AL035587.1	novel transcript	ENSG00000231113	lncRNA	rs1269539412	13.99	-	-	AluSx
PAQR8:chr6:52378976	TRUE	intron_variant	c.-53+16727A>G	-	PAQR8	progestin and adipoQ receptor family member 8	ENSG00000170915	protein_coding	-	19.271	-	-	AluSx1
ELOVL5:chr6:53330590	TRUE	intron_variant	c.-9+18227A>G	-	ELOVL5	ELOVL fatty acid elongase 5	ENSG00000012660	protein_coding	-	2.8868	-	-	FAM
DST:chr6:56670325	FALSE	intron_variant	c.701+316A>G	-	DST	dystonin	ENSG00000151914	protein_coding	-	2.5	-	-	AluJb
ADGRB3:chr6:68643812	TRUE	intron_variant	c.757+4380A>G	-	ADGRB3	adhesion G protein-coupled receptor B3	ENSG00000135298	protein_coding	-	4.69111	-	-	AluSg7
ADGRB3:chr6:68707000	TRUE	intron_variant	c.757+67568A>G	-	ADGRB3	adhesion G protein-coupled receptor B3	ENSG00000135298	protein_coding	-	2.74321	-	-	AluY
ADGRB3:chr6:68858538	TRUE	intron_variant	c.758-72021A>G	-	ADGRB3	adhesion G protein-coupled receptor B3	ENSG00000135298	protein_coding	-	1.2	-	-	AluJb
ADGRB3:chr6:68997465	TRUE	intron_variant	c.1929+3503A>G	-	ADGRB3	adhesion G protein-coupled receptor B3	ENSG00000135298	protein_coding	-	10.0274	-	-	AluSz
ADGRB3:chr6:69087585	FALSE	intron_variant	c.2480+11547A>G	-	ADGRB3	adhesion G protein-coupled receptor B3	ENSG00000135298	protein_coding	-	15.17	-	-	MLT1A0
RIMS1:chr6:71924578	TRUE	intron_variant	c.164+37391A>G	-	RIMS1	regulating synaptic membrane exocytosis 1	ENSG00000079841	protein_coding	-	20.261	-	-	AluSz6
KCNQ5:chr6:72645141	TRUE	intron_variant	c.398+22554A>G	-	KCNQ5	potassium voltage-gated channel subfamily Q member 5	ENSG00000185760	protein_coding	-	1.13636	-	-	AluJr
KCNQ5:chr6:72645168	TRUE	intron_variant	c.398+22581A>G	-	KCNQ5	potassium voltage-gated channel subfamily Q member 5	ENSG00000185760	protein_coding	-	3.75074	-	-	AluJr
KCNQ5:chr6:72657099	TRUE	intron_variant	c.398+34512A>G	-	KCNQ5	potassium voltage-gated channel subfamily Q member 5	ENSG00000185760	protein_coding	-	6.07625	-	-	AluJr4
KCNQ5:chr6:72695827	FALSE	intron_variant	c.398+73240A>G	-	KCNQ5	potassium voltage-gated channel subfamily Q member 5	ENSG00000185760	protein_coding	-	5.596	-	-	FLAM_A
KCNQ5:chr6:72867735	TRUE	intron_variant	c.399-136173A>G	-	KCNQ5	potassium voltage-gated channel subfamily Q member 5	ENSG00000185760	protein_coding	rs1009373779	18.995	-	-	AluJr4
SENP6:chr6:75658947	TRUE	intron_variant	c.551-315A>G	-	SENP6	SUMO specific peptidase 6	ENSG00000112701	protein_coding	rs572671174	3.66704	-	-	AluJr
,+,0.0255042940145,6-9,Ribo-,Liver_T19,species_specific,No,N.A.,HSA_CIRCpedia_55543,human_hg38,SENP6,NM_001304792,chr6:75647730-75666941,+,0.0281352280346,6-9,Ribo-,Cortex,species_specific,No,N.A.,HSA_CIRCpedia_55543,human_hg38,SENP6,NM_001304792,chr6:75647730-75666941,+,0.0292584594143,6-9,Ribo-,Liver_T6,species_specific,No,N.A.,HSA_CIRCpedia_55543,human_hg38,SENP6,NM_001304792,chr6:75647730-756…
SNHG5:chr6:85672669	TRUE	non_coding_transcript_exon_variant	n.5745A>G	-	SNHG5	small nucleolar RNA host gene 5	ENSG00000203875	retained_intron	-	4.88231	-	-	AluJr
SNHG5:chr6:85672698	TRUE	non_coding_transcript_exon_variant	n.5716A>G	-	SNHG5	small nucleolar RNA host gene 5	ENSG00000203875	retained_intron	-	1.81565	-	-	AluJr
EPHA7:chr6:93287581	TRUE	intron_variant	c.1325-15159A>G	-	EPHA7	EPH receptor A7	ENSG00000135333	protein_coding	rs1313201896	9.88143	-	-	L1PA13
FUT9:chr6:96123035	FALSE	intron_variant	c.-9+8908A>G	-	FUT9	fucosyltransferase 9	ENSG00000172461	protein_coding	rs185012098	13.8636	-	-	AluY
KLHL32:chr6:97014173	TRUE	intron_variant	c.205-27319A>G	-	KLHL32	kelch like family member 32	ENSG00000186231	protein_coding	-	4.28625	-	-	AluYc3
KLHL32:chr6:97017145	FALSE	intron_variant	c.205-24347A>G	-	KLHL32	kelch like family member 32	ENSG00000186231	protein_coding	-	1.74	-	-	-
LAMTOR4:chr7:100151830	TRUE	intron_variant	c.85-1570A>G	-	LAMTOR4	late endosomal/lysosomal adaptor, MAPK and MTOR activator 4	ENSG00000188186	protein_coding	-	30.722	-	-	AluJr4
CASTOR3:chr7:100229723	FALSE	intron_variant,non_coding_transcript_variant	n.440+3881A>G	-	CASTOR3	CASTOR family member 3	ENSG00000239521	processed_transcript	-	3.61208	-	-	AluSx
PRKRIP1:chr7:102384285	TRUE	intron_variant	c.-436+7963A>G	-	PRKRIP1	PRKR interacting protein 1	ENSG00000128563	protein_coding	-	1.90818	-	-	AluSx1
PRKRIP1:chr7:102384305	TRUE	intron_variant	c.-436+7983A>G	-	PRKRIP1	PRKR interacting protein 1	ENSG00000128563	protein_coding	-	10.4045	-	-	AluSx1
ORAI2:chr7:102451064	TRUE	3_prime_UTR_variant	c.*4012A>G	-	ORAI2	ORAI calcium release-activated calcium modulator 2	ENSG00000160991	protein_coding	rs903334462	4.445	-	-	AluSx
ORAI2:chr7:102451080	TRUE	3_prime_UTR_variant	c.*4028A>G	-	ORAI2	ORAI calcium release-activated calcium modulator 2	ENSG00000160991	protein_coding	-	13.7975	-	-	AluSx
KMT2E:chr7:105049326	TRUE	intron_variant	c.71+8303A>G	-	KMT2E	lysine methyltransferase 2E	ENSG00000005483	protein_coding	-	7.194	-	-	AluJb
KMT2E:chr7:105070568	TRUE	intron_variant	c.498-3051A>G	-	KMT2E	lysine methyltransferase 2E	ENSG00000005483	protein_coding	rs1240767354	2.75458	-	-	AluSz6
SRPK2:chr7:105129279	FALSE	intron_variant	c.1753-2217A>G	-	SRPK2	SRSF protein kinase 2	ENSG00000135250	protein_coding	-	5.0875	-	-	-
SRPK2:chr7:105173994	TRUE	intron_variant	c.230-4729A>G	-	SRPK2	SRSF protein kinase 2	ENSG00000135250	protein_coding	rs1326711753	14.192	-	-	FLAM_C
NRCAM:chr7:108173071	FALSE	intron_variant	c.3187+2251A>G	-	NRCAM	neuronal cell adhesion molecule	ENSG00000091129	protein_coding	-	2.8387	-	-	AluSq2
IMMP2L:chr7:111386009	TRUE	intron_variant	c.239+101229A>G	-	IMMP2L	inner mitochondrial membrane peptidase subunit 2	ENSG00000184903	protein_coding	-	11.3136	-	-	AluJr
IMMP2L:chr7:111386013	TRUE	intron_variant	c.239+101225A>G	-	IMMP2L	inner mitochondrial membrane peptidase subunit 2	ENSG00000184903	protein_coding	-	3.09778	-	-	AluJr
IMMP2L:chr7:111386019	FALSE	intron_variant	c.239+101219A>G	-	IMMP2L	inner mitochondrial membrane peptidase subunit 2	ENSG00000184903	protein_coding	-	26.6229	-	-	AluJr
DOCK4:chr7:111756412	FALSE	intron_variant	c.4330-811A>G	-	DOCK4	dedicator of cytokinesis 4	ENSG00000128512	protein_coding	-	16.7962	-	-	MIRc
DOCK4:chr7:111948680	TRUE	intron_variant	c.702-2882A>G	-	DOCK4	dedicator of cytokinesis 4	ENSG00000128512	protein_coding	-	4.44944	-	-	AluSq2
DOCK4:chr7:112097456	TRUE	intron_variant	c.38-93325A>G	-	DOCK4	dedicator of cytokinesis 4	ENSG00000128512	protein_coding	-	3.44111	-	-	AluJb
DOCK4:chr7:112097463	TRUE	intron_variant	c.38-93332A>G	-	DOCK4	dedicator of cytokinesis 4	ENSG00000128512	protein_coding	-	6.214	-	-	AluJb
DOCK4:chr7:112113803	TRUE	intron_variant	c.37+92299A>G	-	DOCK4	dedicator of cytokinesis 4	ENSG00000128512	protein_coding	-	3.88143	-	-	AluJr
KCND2:chr7:120619309	TRUE	intron_variant	c.1116-113594A>G	-	KCND2	potassium voltage-gated channel subfamily D member 2	ENSG00000184408	protein_coding	-	18.335	-	-	AluJb
AASS:chr7:122074987	TRUE	3_prime_UTR_variant	c.*1502A>G	-	AASS	aminoadipate-semialdehyde synthase	ENSG00000008311	protein_coding	-	7.15421	-	-	AluJr
RBM28:chr7:128305596	TRUE	3_prime_UTR_variant	c.*5201A>G	-	RBM28	RNA binding motif protein 28	ENSG00000106344	protein_coding	-	11.128	-	-	FLAM_C
AC090114.3:chr7:128551127	TRUE	intron_variant,non_coding_transcript_variant	n.79+17397A>G	-	AC090114.3	pseudogene similar to part of tousled-like kinase 2 (TLK2)	ENSG00000280828	unprocessed_pseudogene	rs1215522849	7.6565	-	-	AluJb
COPG2:chr7:130522776	FALSE	intron_variant	c.2150-14117A>G	-	COPG2	coatomer protein complex subunit gamma 2	ENSG00000158623	protein_coding	-	9.59875	-	-	-
AC016831.1:chr7:130885852	TRUE	intron_variant,non_coding_transcript_variant	n.404-1456A>G	-	AC016831.1		ENSG00000226380	lncRNA	rs980518434	3.0913	-	-	AluSz6
AC016831.6:chr7:130934973	TRUE	intron_variant,non_coding_transcript_variant	n.1813+10747A>G	-	AC016831.6	novel transcript	ENSG00000285106	lncRNA	-	3.70765	-	-	AluSz6
LINC-PINT:chr7:130947425	TRUE	intron_variant,non_coding_transcript_variant	n.1837-1590A>G	-	LINC-PINT	long intergenic non-protein coding RNA, p53 induced transcript	ENSG00000231721	lncRNA	-	28.75	-	-	AluJr4
LINC-PINT:chr7:130953867	TRUE	intron_variant,non_coding_transcript_variant	n.1837-8032A>G	-	LINC-PINT	long intergenic non-protein coding RNA, p53 induced transcript	ENSG00000231721	lncRNA	-	3.29038	-	-	AluJo
LINC-PINT:chr7:130964590	TRUE	intron_variant,non_coding_transcript_variant	n.1837-18755A>G	-	LINC-PINT	long intergenic non-protein coding RNA, p53 induced transcript	ENSG00000231721	lncRNA	rs966040528	3.2656	-	-	AluSx1
LINC-PINT:chr7:130976360	TRUE	intron_variant,non_coding_transcript_variant	n.1836+7693A>G	-	LINC-PINT	long intergenic non-protein coding RNA, p53 induced transcript	ENSG00000231721	lncRNA	-	4.76286	-	-	AluSx1
LINC-PINT:chr7:130976881	TRUE	intron_variant,non_coding_transcript_variant	n.1836+7172A>G	-	LINC-PINT	long intergenic non-protein coding RNA, p53 induced transcript	ENSG00000231721	lncRNA	rs1563162720	2.59286	-	-	AluSz6
LINC-PINT:chr7:130977907	TRUE	intron_variant,non_coding_transcript_variant	n.1836+6146A>G	-	LINC-PINT	long intergenic non-protein coding RNA, p53 induced transcript	ENSG00000231721	lncRNA	-	4.81923	-	-	AluSx
LINC-PINT:chr7:131055214	TRUE	intron_variant,non_coding_transcript_variant	n.1525-2659A>G	-	LINC-PINT	long intergenic non-protein coding RNA, p53 induced transcript	ENSG00000231721	lncRNA	-	5.62864	-	-	-
LINC-PINT:chr7:131057048	TRUE	intron_variant,non_coding_transcript_variant	n.1525-4493A>G	-	LINC-PINT	long intergenic non-protein coding RNA, p53 induced transcript	ENSG00000231721	lncRNA	-	3.33364	-	-	AluJo
LINC-PINT:chr7:131080463	TRUE	intron_variant,non_coding_transcript_variant	n.1524+27257A>G	-	LINC-PINT	long intergenic non-protein coding RNA, p53 induced transcript	ENSG00000231721	lncRNA	-	3.90179	-	-	AluJb
MKLN1:chr7:131477305	TRUE	intron_variant	c.2032-1318A>G	-	MKLN1	muskelin 1	ENSG00000128585	protein_coding	-	2.625	-	-	AluJo
EXOC4:chr7:133694200	TRUE	intron_variant	c.1514+64059A>G	-	EXOC4	exocyst complex component 4	ENSG00000131558	protein_coding	-	9.77208	-	-	AluSc
LUC7L2:chr7:139368617	TRUE	intron_variant	c.62-7445A>G	-	LUC7L2	LUC7 like 2, pre-mRNA splicing factor	ENSG00000146963	protein_coding	-	13.3071	-	-	AluSx1
LUC7L2:chr7:139372758	TRUE	intron_variant	c.62-3304A>G	-	LUC7L2	LUC7 like 2, pre-mRNA splicing factor	ENSG00000146963	protein_coding	-	2.798	-	-	AluJr4
CNTNAP2:chr7:146174106	TRUE	intron_variant	c.97+57133A>G	-	CNTNAP2	contactin associated protein like 2	ENSG00000174469	protein_coding	-	21.8536	-	-	AluJr
CNTNAP2:chr7:146281675	FALSE	intron_variant	c.97+164702A>G	-	CNTNAP2	contactin associated protein like 2	ENSG00000174469	protein_coding	-	24.208	-	-	AluSg
CNTNAP2:chr7:146311516	TRUE	intron_variant	c.97+194543A>G	-	CNTNAP2	contactin associated protein like 2	ENSG00000174469	protein_coding	-	8.15333	-	-	FLAM_C
CNTNAP2:chr7:146311522	TRUE	intron_variant	c.97+194549A>G	-	CNTNAP2	contactin associated protein like 2	ENSG00000174469	protein_coding	-	2.14105	-	-	FLAM_C
DPP6:chr7:154334835	TRUE	intron_variant	c.244-111379A>G	-	DPP6	dipeptidyl peptidase like 6	ENSG00000130226	protein_coding	-	18.0235	-	-	AluSz
ESYT2:chr7:158777062	TRUE	intron_variant	c.892-3666A>G	-	ESYT2	extended synaptotagmin 2	ENSG00000117868	protein_coding	-	11.1276	-	-	AluSz
DNAH11:chr7:21691192	FALSE	intron_variant	c.6041+311A>G	-	DNAH11	dynein axonemal heavy chain 11	ENSG00000105877	protein_coding	rs1198475766	4.76955	-	-	-
RAPGEF5:chr7:22185946	TRUE	intron_variant	c.745+7421A>G	-	RAPGEF5	Rap guanine nucleotide exchange factor 5	ENSG00000136237	protein_coding	-	4.77714	-	-	AluSz6
RAPGEF5:chr7:22245387	FALSE	intron_variant	c.338-14468A>G	-	RAPGEF5	Rap guanine nucleotide exchange factor 5	ENSG00000136237	protein_coding	-	4.23333	-	-	L1MA6
CYCS:chr7:25120183	TRUE	3_prime_UTR_variant	c.*3518A>G	-	CYCS	cytochrome c, somatic	ENSG00000172115	protein_coding	-	1.83421	-	-	AluSx1
CYCS:chr7:25120868	TRUE	3_prime_UTR_variant	c.*2833A>G	-	CYCS	cytochrome c, somatic	ENSG00000172115	protein_coding	-	25.1556	-	-	AluSp
HERPUD2:chr7:35633205	TRUE	3_prime_UTR_variant	c.*485A>G	-	HERPUD2	HERPUD family member 2	ENSG00000122557	protein_coding	-	1.13625	-	-	AluSz
AMPH:chr7:38566365	FALSE	intron_variant	c.70-31354A>G	-	AMPH	amphiphysin	ENSG00000078053	protein_coding	rs778832022	10.3293	-	-	FLAM_A
CDK13:chr7:39981247	TRUE	intron_variant	c.1212-6352A>G	-	CDK13	cyclin dependent kinase 13	ENSG00000065883	protein_coding	-	46.7	-	-	AluJb
CDK13:chr7:40002874	TRUE	intron_variant	c.2353+843A>G	-	CDK13	cyclin dependent kinase 13	ENSG00000065883	protein_coding	rs1268036450	15.0209	-	-	AluJo
CDK13:chr7:40064234	TRUE	intron_variant	c.2780+1134A>G	-	CDK13	cyclin dependent kinase 13	ENSG00000065883	protein_coding	-	1.02533	-	-	AluSp
URGCP-MRPS24:chr7:43892507	TRUE	intron_variant	c.15-5022A>G	-	URGCP-MRPS24	URGCP-MRPS24 readthrough	ENSG00000270617	protein_coding	-	14.4229	-	-	-
POLR2J4:chr7:43976347	TRUE	intron_variant,non_coding_transcript_variant	n.895-3024A>G	-	POLR2J4	RNA polymerase II subunit J4, pseudogene	ENSG00000214783	lncRNA	-	5.08412	-	-	AluJo
OGDH:chr7:44643051	TRUE	intron_variant	c.223-2276A>G	-	OGDH	oxoglutarate dehydrogenase	ENSG00000105953	protein_coding	-	1.11133	-	-	FLAM_C
H2AZ2:chr7:44833305	TRUE	3_prime_UTR_variant	c.*1196A>G	-	H2AZ2	H2A histone family member V	ENSG00000105968	protein_coding	-	14.78	-	-	AluY
FOXK1:chr7:4720884	FALSE	intron_variant	c.561-19954A>G	-	FOXK1	forkhead box K1	ENSG00000164916	protein_coding	-	1.85778	-	-	AluSx
MMD2:chr7:4934008	TRUE	intron_variant	c.48-8476A>G	-	MMD2	monocyte to macrophage differentiation associated 2	ENSG00000136297	protein_coding	-	27.4646	-	-	AluSx1
RNF216:chr7:5621315	TRUE	3_prime_UTR_variant	c.*1545A>G	-	RNF216	ring finger protein 216	ENSG00000011275	protein_coding	rs1164540947	1.27294	-	-	AluSp
CYTH3:chr7:6258197	TRUE	intron_variant	c.34+14277A>G	-	CYTH3	cytohesin 3	ENSG00000008256	protein_coding	-	9.81687	-	-	AluJr
DAGLB:chr7:6419160	TRUE	intron_variant	c.1219-2239A>G	-	DAGLB	diacylglycerol lipase beta	ENSG00000164535	protein_coding	-	3.55179	-	-	AluSg
AC027644.4:chr7:66720472	TRUE	intron_variant	c.398-51411A>G	-	AC027644.4	novel transcript	ENSG00000284461	nonsense_mediated_decay	-	7.3776	-	-	AluSz6
AC027644.4:chr7:66722424	TRUE	intron_variant	c.398-49459A>G	-	AC027644.4	novel transcript	ENSG00000284461	nonsense_mediated_decay	-	0.926111	-	-	AluSg
RABGEF1:chr7:66743267	TRUE	intron_variant	c.-18+2475A>G	-	RABGEF1	RAB guanine nucleotide exchange factor 1	ENSG00000154710	protein_coding	rs560245347	7.40875	-	-	AluSg
AUTS2:chr7:70543504	TRUE	intron_variant	c.690+107723A>G	-	AUTS2	AUTS2, activator of transcription and developmental regulator	ENSG00000158321	protein_coding	-	11.4015	-	-	AluSx1
GALNT17:chr7:71138277	TRUE	intron_variant	c.238+5237A>G	-	GALNT17	polypeptide N-acetylgalactosaminyltransferase 17	ENSG00000185274	protein_coding	rs1481898862	38.9356	-	-	AluJr
GALNT17:chr7:71237424	TRUE	intron_variant	c.239-98126A>G	-	GALNT17	polypeptide N-acetylgalactosaminyltransferase 17	ENSG00000185274	protein_coding	-	5.29786	-	-	AluJr
GALNT17:chr7:71595379	TRUE	intron_variant	c.1080+23977A>G	-	GALNT17	polypeptide N-acetylgalactosaminyltransferase 17	ENSG00000185274	protein_coding	-	21.9483	-	-	AluJr
POM121:chr7:72902087	TRUE	intron_variant	c.-216+10977A>G	-	POM121	POM121 transmembrane nucleoporin	ENSG00000196313	protein_coding	rs1483905501	8.00333	-	-	AluSq2
CLIP2:chr7:74362079	TRUE	intron_variant	c.1319+1801A>G	-	CLIP2	CAP-Gly domain containing linker protein 2	ENSG00000106665	protein_coding	rs1554309882	5.54923	-	-	AluSx1
DNAAF5:chr7:743667	TRUE	intron_variant	c.1024+2202A>G	-	DNAAF5	dynein axonemal assembly factor 5	ENSG00000164818	protein_coding	-	4.69481	-	-	AluSx
GTF2I:chr7:74704743	TRUE	intron_variant	c.587-421A>G	-	GTF2I	general transcription factor IIi	ENSG00000263001	protein_coding	-	38.2442	-	-	AluJr
MAGI2:chr7:78052004	TRUE	intron_variant	c.3706+26943A>G	-	MAGI2	membrane associated guanylate kinase, WW and PDZ domain containing 2	ENSG00000187391	protein_coding	-	7.77833	-	-	AluJo
MAGI2:chr7:78052010	TRUE	intron_variant	c.3706+26937A>G	-	MAGI2	membrane associated guanylate kinase, WW and PDZ domain containing 2	ENSG00000187391	protein_coding	-	3.71263	-	-	AluJo
MAGI2:chr7:78904641	TRUE	intron_variant	c.418+102449A>G	-	MAGI2	membrane associated guanylate kinase, WW and PDZ domain containing 2	ENSG00000187391	protein_coding	-	5.46704	-	-	AluSz6
ICA1:chr7:8124843	TRUE	intron_variant	c.1417+3030A>G	-	ICA1	islet cell autoantigen 1	ENSG00000003147	protein_coding	-	17.7844	-	-	AluSz
CACNA2D1:chr7:82261083	TRUE	intron_variant	c.294+74052A>G	-	CACNA2D1	calcium voltage-gated channel auxiliary subunit alpha2delta 1	ENSG00000153956	protein_coding	-	9.69667	-	-	AluSx1
CACNA2D1:chr7:82291074	TRUE	intron_variant	c.294+44061A>G	-	CACNA2D1	calcium voltage-gated channel auxiliary subunit alpha2delta 1	ENSG00000153956	protein_coding	-	7.93056	-	-	AluJr
ADAM22:chr7:87999943	FALSE	intron_variant	c.323+21531A>G	-	ADAM22	ADAM metallopeptidase domain 22	ENSG00000008277	protein_coding	-	2.99154	-	-	FAM
GTPBP10:chr7:90385999	TRUE	3_prime_UTR_variant	c.*845A>G	-	GTPBP10	GTP binding protein 10	ENSG00000105793	protein_coding	-	24.171	-	-	AluSz
AKAP9:chr7:92091551	TRUE	intron_variant	c.9359-1546A>G	-	AKAP9	A-kinase anchoring protein 9	ENSG00000127914	protein_coding	rs1206476580	4.97522	-	-	AluSg
PON2:chr7:95404948	FALSE	3_prime_UTR_variant	c.*382A>G	-	PON2	paraoxonase 2	ENSG00000105854	protein_coding	-	3.37821	-	-	-
DYNC1I1:chr7:95817128	TRUE	intron_variant	c.365+3791A>G	-	DYNC1I1	dynein cytoplasmic 1 intermediate chain 1	ENSG00000158560	protein_coding	-	35.4667	-	-	FLAM_A
DYNC1I1:chr7:95817131	FALSE	intron_variant	c.365+3794A>G	-	DYNC1I1	dynein cytoplasmic 1 intermediate chain 1	ENSG00000158560	protein_coding	rs910127798	2.89	-	-	FLAM_A
DYNC1I1:chr7:95817138	TRUE	intron_variant	c.365+3801A>G	-	DYNC1I1	dynein cytoplasmic 1 intermediate chain 1	ENSG00000158560	protein_coding	-	3.54692	-	-	FLAM_A
DYNC1I1:chr7:95817174	TRUE	intron_variant	c.365+3837A>G	-	DYNC1I1	dynein cytoplasmic 1 intermediate chain 1	ENSG00000158560	protein_coding	-	7.78714	-	-	FLAM_A
DLX6-AS1:chr7:96966863	TRUE	non_coding_transcript_exon_variant	n.3642A>G	-	DLX6-AS1	DLX6 antisense RNA 1	ENSG00000231764	lncRNA	-	2.02048	-	-	AluJb
TMEM130:chr7:98846984	TRUE	3_prime_UTR_variant	c.*1072A>G	-	TMEM130	transmembrane protein 130	ENSG00000166448	protein_coding	-	2.38538	-	-	AluY
TMEM130:chr7:98846994	TRUE	3_prime_UTR_variant	c.*1062A>G	-	TMEM130	transmembrane protein 130	ENSG00000166448	protein_coding	-	3.14111	-	-	AluY
SMURF1:chr7:99070733	FALSE	intron_variant	c.56-8896A>G	-	SMURF1	SMAD specific E3 ubiquitin protein ligase 1	ENSG00000198742	protein_coding	-	4.98	-	-	L2b
ZNF706:chr8:101188392	TRUE	intron_variant	c.*13-10005A>G	-	ZNF706	zinc finger protein 706	ENSG00000120963	protein_coding	-	45.4445	-	-	AluSx1
UBR5:chr8:102358873	TRUE	intron_variant	c.386+1198A>G	-	UBR5	ubiquitin protein ligase E3 component n-recognin 5	ENSG00000104517	protein_coding	rs1263000819	23.08	-	-	AluJb
UBR5:chr8:102385690	TRUE	intron_variant	c.63-24064A>G	-	UBR5	ubiquitin protein ligase E3 component n-recognin 5	ENSG00000104517	protein_coding	-	7.07091	-	-	FAM
RIMS2:chr8:104135485	TRUE	intron_variant	c.3335-109431A>G	-	RIMS2	regulating synaptic membrane exocytosis 2	ENSG00000176406	protein_coding	-	18.125	-	-	AluJo
SYBU:chr8:109628618	TRUE	intron_variant	c.230-9579A>G	-	SYBU	syntabulin	ENSG00000147642	protein_coding	rs3108851	23.2657	-	-	AluJb
EXT1:chr8:117919577	FALSE	intron_variant	c.963-82376A>G	-	EXT1	exostosin glycosyltransferase 1	ENSG00000182197	protein_coding	-	4.64636	-	-	AluJr
SAMD12:chr8:118429607	TRUE	intron_variant	c.322+10225A>G	-	SAMD12	sterile alpha motif domain containing 12	ENSG00000177570	protein_coding	-	14.5938	-	-	L1ME2
SAMD12-AS1:chr8:118696343	FALSE	intron_variant,non_coding_transcript_variant	n.962+27742A>G	-	SAMD12-AS1	SAMD12 antisense RNA 1	ENSG00000281641	lncRNA	-	5.01471	-	-	AluSx
MTSS1:chr8:124634248	TRUE	intron_variant	c.209-43013A>G	-	MTSS1	MTSS1, I-BAR domain containing	ENSG00000170873	protein_coding	-	2.77833	-	-	AluJb
CYRIB:chr8:129889895	TRUE	intron_variant	c.-10-10424A>G	-	CYRIB	family with sequence similarity 49 member B	ENSG00000153310	protein_coding	-	3.12333	-	-	AluSq2
CYRIB:chr8:129910581	TRUE	intron_variant	c.-49-7231A>G	-	CYRIB	family with sequence similarity 49 member B	ENSG00000153310	protein_coding	-	1.78815	-	-	AluJo
PTK2:chr8:140697928	FALSE	intron_variant	c.2499+2963A>G	-	PTK2	protein tyrosine kinase 2	ENSG00000169398	protein_coding	-	2.46036	-	-	FLAM_A
PTK2:chr8:140700447	TRUE	intron_variant	c.2499+444A>G	-	PTK2	protein tyrosine kinase 2	ENSG00000169398	protein_coding	-	2.13857	-	-	AluJo
PTK2:chr8:140751565	TRUE	intron_variant	c.1417+667A>G	-	PTK2	protein tyrosine kinase 2	ENSG00000169398	protein_coding	-	11.727	-	-	AluSq
39017-140890769,-,0.0322618809579,3-21,Ribo-,Parietal,MMU_CIRCpedia_28345,Yes,N.A.,HSA_CIRCpedia_60223,human_hg38,PTK2,ENST00000522684.5,chr8:140739017-140890769,-,0.0857267360356,3-21,Ribo-,Occipital,MMU_CIRCpedia_28345,Yes,N.A.,HSA_CIRCpedia_60223,human_hg38,PTK2,ENST00000522684.5,chr8:140739017-140890769,-,0.0929283824189,3-21,Ribo-,Temporal,MMU_CIRCpedia_28345,Yes,N.A.,HSA_CIRCpedia_60223,hum…
PTK2:chr8:140762909	TRUE	intron_variant	c.1234+1325A>G	-	PTK2	protein tyrosine kinase 2	ENSG00000169398	protein_coding	-	2.56333	-	-	AluJr
hr8:140761164-140890769,-,0.0160078612686,3-16,Ribo-,Liver_N17,MMU_CIRCpedia_221559,No,N.A.,HSA_CIRCpedia_60235,human_hg38,PTK2,ENST00000522684.5,chr8:140761164-140890769,-,0.0161633069415,3-16,Ribo-,Liver_T13,MMU_CIRCpedia_221559,No,N.A.,HSA_CIRCpedia_60235,human_hg38,PTK2,ENST00000522684.5,chr8:140761164-140890769,-,0.195946825224,3-16,Ribo-,Occipital,MMU_CIRCpedia_221559,Yes,N.A.,HSA_CIRCpedia…
PTK2:chr8:140771846	TRUE	intron_variant	c.1178-7556A>G	-	PTK2	protein tyrosine kinase 2	ENSG00000169398	protein_coding	-	1.41038	-	-	AluSq2
PTK2:chr8:140932343	TRUE	intron_variant	c.-121-6594A>G	-	PTK2	protein tyrosine kinase 2	ENSG00000169398	protein_coding	-	35.5133	-	-	AluSg4
PTK2:chr8:140985192	TRUE	intron_variant	c.-122+15933A>G	-	PTK2	protein tyrosine kinase 2	ENSG00000169398	protein_coding	-	8.24706	-	-	AluJb
SLC45A4:chr8:141304537	TRUE	intron_variant	c.-401+3559A>G	-	SLC45A4	solute carrier family 45 member 4	ENSG00000022567	protein_coding	-	12.5565	-	-	AluSz
PCM1:chr8:17927823	TRUE	intron_variant	c.-23+3043A>G	-	PCM1	pericentriolar material 1	ENSG00000078674	protein_coding	-	9.19067	-	-	AluSg
INTS10:chr8:19824431	TRUE	intron_variant	c.837-372A>G	-	INTS10	integrator complex subunit 10	ENSG00000104613	protein_coding	-	5.52833	-	-	AluSz
NPM2:chr8:22035852	TRUE	intron_variant	c.567-641A>G	-	NPM2	nucleophosmin/nucleoplasmin 2	ENSG00000158806	protein_coding	-	37.07	-	-	AluSz
DPYSL2:chr8:26655458	TRUE	intron_variant	c.1943-157A>G	-	DPYSL2	dihydropyrimidinase like 2	ENSG00000092964	protein_coding	rs1411166235	3.38115	-	-	AluJr
CLU:chr8:27600277	TRUE	intron_variant	c.935-268A>G	-	CLU	clusterin	ENSG00000120885	protein_coding	-	2.11526	-	-	AluJb
FBXO16:chr8:28451424	TRUE	intron_variant	c.740+820A>G	-	FBXO16	F-box protein 16	ENSG00000214050	protein_coding	-	41.25	-	-	FLAM_C
GSR:chr8:30678499	TRUE	3_prime_UTR_variant	c.*1021A>G	-	GSR	glutathione-disulfide reductase	ENSG00000104687	protein_coding	rs1138089	7.60687	-	-	AluJb
PURG:chr8:31022036	TRUE	intron_variant	c.864+9883A>G	-	PURG	purine rich element binding protein G	ENSG00000172733	protein_coding	-	1.46875	-	-	AluSz
PURG:chr8:31022063	TRUE	intron_variant	c.864+9856A>G	-	PURG	purine rich element binding protein G	ENSG00000172733	protein_coding	-	8.30778	-	-	AluSz
UNC5D:chr8:35283767	TRUE	intron_variant	c.103+47880A>G	-	UNC5D	unc-5 netrin receptor D	ENSG00000156687	protein_coding	rs1378954439	34.3	-	-	AluSc
UNC5D:chr8:35289863	FALSE	intron_variant	c.103+53976A>G	-	UNC5D	unc-5 netrin receptor D	ENSG00000156687	protein_coding	-	2.094	-	-	SVA_F
UNC5D:chr8:35388303	FALSE	intron_variant	c.103+152416A>G	-	UNC5D	unc-5 netrin receptor D	ENSG00000156687	protein_coding	-	9.16667	-	-	AluSq2
UNC5D:chr8:35416122	TRUE	intron_variant	c.104-133170A>G	-	UNC5D	unc-5 netrin receptor D	ENSG00000156687	protein_coding	-	17.69	-	-	L1MA3
UNC5D:chr8:35416130	TRUE	intron_variant	c.104-133162A>G	-	UNC5D	unc-5 netrin receptor D	ENSG00000156687	protein_coding	-	19.9133	-	-	L1MA3
UNC5D:chr8:35416147	TRUE	intron_variant	c.104-133145A>G	-	UNC5D	unc-5 netrin receptor D	ENSG00000156687	protein_coding	-	20.985	-	-	L1MA3
PLEKHA2:chr8:38940087	TRUE	intron_variant	c.199-3702A>G	-	PLEKHA2	pleckstrin homology domain containing A2	ENSG00000169499	protein_coding	-	9.39471	-	-	AluJr
SLC20A2:chr8:42454685	FALSE	intron_variant	c.613+5211A>G	-	SLC20A2	solute carrier family 20 member 2	ENSG00000168575	protein_coding	rs967154523	5.656	-	-	AluJr
RNF170:chr8:42861419	TRUE	intron_variant	c.507+326A>G	-	RNF170	ring finger protein 170	ENSG00000120925	protein_coding	-	12.2214	-	-	AluJb
HOOK3:chr8:43021022	TRUE	3_prime_UTR_variant	c.*2524A>G	-	HOOK3	hook microtubule tethering protein 3	ENSG00000168172	protein_coding	-	3.96821	-	-	AluSq2
HOOK3:chr8:43021030	TRUE	3_prime_UTR_variant	c.*2532A>G	-	HOOK3	hook microtubule tethering protein 3	ENSG00000168172	protein_coding	-	3.05786	-	-	AluSq2
HOOK3:chr8:43021032	TRUE	3_prime_UTR_variant	c.*2534A>G	-	HOOK3	hook microtubule tethering protein 3	ENSG00000168172	protein_coding	-	2.85571	-	-	AluSq2
HOOK3:chr8:43021047	TRUE	3_prime_UTR_variant	c.*2549A>G	-	HOOK3	hook microtubule tethering protein 3	ENSG00000168172	protein_coding	-	6.47643	-	-	AluSq2
HOOK3:chr8:43021052	TRUE	3_prime_UTR_variant	c.*2554A>G	-	HOOK3	hook microtubule tethering protein 3	ENSG00000168172	protein_coding	-	2.37286	-	-	AluSq2
HOOK3:chr8:43021054	TRUE	3_prime_UTR_variant	c.*2556A>G	-	HOOK3	hook microtubule tethering protein 3	ENSG00000168172	protein_coding	-	1.18296	-	-	AluSq2
POMK:chr8:43104876	TRUE	intron_variant	c.282+1046A>G	-	POMK	protein-O-mannose kinase	ENSG00000185900	protein_coding	-	40.8325	-	-	AluJb
CSMD1:chr8:4505877	FALSE	intron_variant	c.303-85812A>G	-	CSMD1	CUB and Sushi multiple domains 1	ENSG00000183117	protein_coding	-	4.50375	-	-	AluSx
CSMD1:chr8:4578385	FALSE	intron_variant	c.302+58957A>G	-	CSMD1	CUB and Sushi multiple domains 1	ENSG00000183117	protein_coding	-	1.3336	-	-	AluY
CSMD1:chr8:4754595	TRUE	intron_variant	c.86-117037A>G	-	CSMD1	CUB and Sushi multiple domains 1	ENSG00000183117	protein_coding	-	4.015	-	-	AluYh3
MCM4:chr8:47977185	TRUE	3_prime_UTR_variant	c.*407A>G	-	MCM4	minichromosome maintenance complex component 4	ENSG00000104738	protein_coding	-	3.0544	-	-	AluSx3
UBE2V2:chr8:48062472	TRUE	3_prime_UTR_variant	c.*1644A>G	-	UBE2V2	ubiquitin conjugating enzyme E2 V2	ENSG00000169139	protein_coding	-	1.02889	-	-	AluSx1
CSMD1:chr8:4927331	FALSE	intron_variant	c.85+67001A>G	-	CSMD1	CUB and Sushi multiple domains 1	ENSG00000183117	protein_coding	-	5.7	-	-	AluSx
CSMD1:chr8:4936960	TRUE	intron_variant	c.85+57372A>G	-	CSMD1	CUB and Sushi multiple domains 1	ENSG00000183117	protein_coding	rs1286209542	4.98143	-	-	AluJr
CSMD1:chr8:4941664	FALSE	intron_variant	c.85+52668A>G	-	CSMD1	CUB and Sushi multiple domains 1	ENSG00000183117	protein_coding	-	0.996296	-	-	AluJb
CSMD1:chr8:4941696	TRUE	intron_variant	c.85+52636A>G	-	CSMD1	CUB and Sushi multiple domains 1	ENSG00000183117	protein_coding	-	2.52292	-	-	AluJb
CSMD1:chr8:4955594	TRUE	intron_variant	c.85+38738A>G	-	CSMD1	CUB and Sushi multiple domains 1	ENSG00000183117	protein_coding	rs1006282606	15.929	-	-	AluSx
CSMD1:chr8:4990437	TRUE	intron_variant	c.85+3895A>G	-	CSMD1	CUB and Sushi multiple domains 1	ENSG00000183117	protein_coding	-	17.3637	-	-	AluSq2
SNTG1:chr8:50042495	TRUE	intron_variant	c.-102-130066A>G	-	SNTG1	syntrophin gamma 1	ENSG00000147481	protein_coding	-	2.5	-	-	AluJo
SNTG1:chr8:50763929	FALSE	intron_variant	c.1395+11818A>G	-	SNTG1	syntrophin gamma 1	ENSG00000147481	protein_coding	-	11.906	-	-	L1M3
RPS20:chr8:56068920	TRUE	intron_variant	c.*36-390A>G	-	RPS20	ribosomal protein S20	ENSG00000008988	protein_coding	-	4.23923	-	-	AluSx
TOX:chr8:59047596	TRUE	intron_variant	c.102+71290A>G	-	TOX	thymocyte selection associated high mobility group box	ENSG00000198846	protein_coding	-	11.2936	-	-	FAM
CLVS1:chr8:61500643	FALSE	3_prime_UTR_variant	c.*1101A>G	-	CLVS1	clavesin 1	ENSG00000177182	protein_coding	rs200668110	14	-	-	-
PDE7A:chr8:65730278	TRUE	intron_variant	c.697-2977A>G	-	PDE7A	phosphodiesterase 7A	ENSG00000205268	protein_coding	-	16.6667	-	-	AluSp
C8orf44:chr8:66673015	FALSE	intron_variant	c.-67-4627A>G	-	C8orf44	NA	ENSG00000288596	protein_coding	rs1454813608	3.05321	-	-	FLAM_C
CSPP1:chr8:67144961	TRUE	intron_variant	c.1961-4822A>G	-	CSPP1	centrosome and spindle pole associated protein 1	ENSG00000104218	protein_coding	-	13.0819	-	-	AluSc
ARFGEF1:chr8:67333173	TRUE	intron_variant	c.124+9991A>G	-	ARFGEF1	ADP ribosylation factor guanine nucleotide exchange factor 1	ENSG00000066777	protein_coding	-	54.3433	-	-	AluSc
GDAP1:chr8:74411788	TRUE	intron_variant	c.*546-26836A>G	-	GDAP1	ganglioside induced differentiation associated protein 1	ENSG00000104381	nonsense_mediated_decay	rs1383989696	4.63857	-	-	AluJb
RALYL:chr8:84197709	FALSE	intron_variant	c.16+12695A>G	-	RALYL	RALY RNA binding protein like	ENSG00000184672	protein_coding	-	4.275	-	-	FLAM_C
RALYL:chr8:84241657	TRUE	intron_variant	c.16+56643A>G	-	RALYL	RALY RNA binding protein like	ENSG00000184672	protein_coding	-	11.6167	-	-	AluSx3
RALYL:chr8:84254717	TRUE	intron_variant	c.16+69703A>G	-	RALYL	RALY RNA binding protein like	ENSG00000184672	protein_coding	-	7.31684	-	-	THE1D
RALYL:chr8:84310313	TRUE	intron_variant	c.16+125299A>G	-	RALYL	RALY RNA binding protein like	ENSG00000184672	protein_coding	rs901796699	5.87222	-	-	AluSg
RAD54B:chr8:94425328	TRUE	intron_variant	c.305-14013A>G	-	RAD54B	RAD54 homolog B	ENSG00000197275	protein_coding	-	30.8857	-	-	FLAM_C
MTDH:chr8:97728666	TRUE	3_prime_UTR_variant	c.*3996A>G	-	MTDH	metadherin	ENSG00000147649	protein_coding	-	9.38063	-	-	FLAM_C
MTDH:chr8:97728707	TRUE	3_prime_UTR_variant	c.*4037A>G	-	MTDH	metadherin	ENSG00000147649	protein_coding	-	3.2687	-	-	FLAM_C
MTDH:chr8:97728715	TRUE	3_prime_UTR_variant	c.*4045A>G	-	MTDH	metadherin	ENSG00000147649	protein_coding	-	1.1163	-	-	FLAM_C
PTPRD:chr9:10308121	FALSE	intron_variant	c.-617+32842A>G	-	PTPRD	protein tyrosine phosphatase, receptor type D	ENSG00000153707	protein_coding	rs931708460	6.769	-	-	L1MA4A
LINC01492:chr9:103205836	FALSE	intron_variant,non_coding_transcript_variant	n.871-17720A>G	-	LINC01492	long intergenic non-protein coding RNA 1492	ENSG00000225564	lncRNA	-	8.49478	-	-	THE1B
LINC01492:chr9:103205882	FALSE	intron_variant,non_coding_transcript_variant	n.871-17766A>G	-	LINC01492	long intergenic non-protein coding RNA 1492	ENSG00000225564	lncRNA	-	3.90316	-	-	THE1B
PTPRD:chr9:10452411	FALSE	intron_variant	c.-671-111394A>G	-	PTPRD	protein tyrosine phosphatase, receptor type D	ENSG00000153707	protein_coding	-	5.83333	-	-	L1M3
PTPRD:chr9:10453742	TRUE	intron_variant	c.-671-112725A>G	-	PTPRD	protein tyrosine phosphatase, receptor type D	ENSG00000153707	protein_coding	-	9.3775	-	-	L1M3
PTPRD:chr9:10500502	FALSE	intron_variant	c.-672+111896A>G	-	PTPRD	protein tyrosine phosphatase, receptor type D	ENSG00000153707	protein_coding	-	15.105	-	-	L1MA2
SLC44A1:chr9:105323003	FALSE	intron_variant	c.270-12560A>G	-	SLC44A1	solute carrier family 44 member 1	ENSG00000070214	protein_coding	-	21.43	-	-	AluSx1
SLC44A1:chr9:105405210	TRUE	intron_variant	c.1950+19708A>G	-	SLC44A1	solute carrier family 44 member 1	ENSG00000070214	protein_coding	-	30	-	-	AluSx1
SLC44A1:chr9:105435026	TRUE	intron_variant	c.1951-3255A>G	-	SLC44A1	solute carrier family 44 member 1	ENSG00000070214	protein_coding	-	9.334	-	-	AluJb
TMEM245:chr9:109073915	TRUE	intron_variant	c.1450-477A>G	-	TMEM245	transmembrane protein 245	ENSG00000106771	protein_coding	-	15.9858	-	-	AluSz6
FRRS1L:chr9:109136563	TRUE	3_prime_UTR_variant	c.*892A>G	-	FRRS1L	ferric chelate reductase 1 like	ENSG00000260230	protein_coding	-	8.56769	-	-	AluSx
PALM2AKAP2:chr9:109642976	TRUE	intron_variant	c.5+2110A>G	-	PALM2AKAP2	PALM2-AKAP2 readthrough	ENSG00000157654	protein_coding	rs1344775550	35.2746	-	-	FRAM
SNX30:chr9:112831017	FALSE	intron_variant	c.618+134A>G	-	SNX30	sorting nexin family member 30	ENSG00000148158	protein_coding	-	19.4871	-	-	AluJo
TMEM268:chr9:114640018	TRUE	intron_variant	c.852+1292A>G	-	TMEM268	transmembrane protein 268	ENSG00000157693	protein_coding	-	25.0089	-	-	AluJb
TMEM268:chr9:114641914	TRUE	intron_variant	c.853-1220A>G	-	TMEM268	transmembrane protein 268	ENSG00000157693	protein_coding	-	8.87786	-	-	AluSq2
ZBTB26:chr9:122924754	TRUE	intron_variant	c.-10-4810A>G	-	ZBTB26	zinc finger and BTB domain containing 26	ENSG00000171448	protein_coding	-	42.5	-	-	AluJo
DENND1A:chr9:123898544	FALSE	intron_variant	c.18-19523A>G	-	DENND1A	DENN domain containing 1A	ENSG00000119522	protein_coding	-	3.63636	-	-	AluJo
PSMB7:chr9:124403944	TRUE	intron_variant	c.511+1373A>G	-	PSMB7	proteasome subunit beta 7	ENSG00000136930	protein_coding	-	11.9383	-	-	AluJr
SCAI:chr9:125106769	TRUE	intron_variant	c.98+35864A>G	-	SCAI	suppressor of cancer cell invasion	ENSG00000173611	protein_coding	-	10.2141	-	-	AluJb
SCAI:chr9:125131064	TRUE	intron_variant	c.98+11569A>G	-	SCAI	suppressor of cancer cell invasion	ENSG00000173611	protein_coding	-	20.8733	-	-	FLAM_A
PPP6C:chr9:125166606	TRUE	intron_variant	c.282+4479A>G	-	PPP6C	protein phosphatase 6 catalytic subunit	ENSG00000119414	protein_coding	-	37.96	-	-	AluSx1
GAPVD1:chr9:125334760	TRUE	intron_variant	c.2429-412A>G	-	GAPVD1	GTPase activating protein and VPS9 domains 1	ENSG00000165219	protein_coding	rs923501522	4.38286	-	-	Charlie1a
GARNL3:chr9:127378539	TRUE	intron_variant	c.2162-4899A>G	-	GARNL3	GTPase activating Rap/RanGAP domain like 3	ENSG00000136895	protein_coding	-	3.42235	-	-	AluSp
GARNL3:chr9:127378562	TRUE	intron_variant	c.2162-4876A>G	-	GARNL3	GTPase activating Rap/RanGAP domain like 3	ENSG00000136895	protein_coding	-	18.5087	-	-	AluSp
STXBP1:chr9:127614899	TRUE	intron_variant	c.37+2459A>G	-	STXBP1	syntaxin binding protein 1	ENSG00000136854	protein_coding	-	0.634762	-	-	AluSx1
DNM1:chr9:128229517	TRUE	intron_variant	c.1336-4504A>G	-	DNM1	dynamin 1	ENSG00000106976	protein_coding	-	3.52731	-	-	AluJb
TRUB2:chr9:128309246	TRUE	3_prime_UTR_variant	c.*304A>G	-	TRUB2	TruB pseudouridine synthase family member 2	ENSG00000167112	protein_coding	-	4.17444	-	-	FAM
ZER1:chr9:128745298	TRUE	intron_variant	c.1360-2553A>G	-	ZER1	zyg-11 related cell cycle regulator	ENSG00000160445	protein_coding	-	1.9175	-	-	AluJo
FNBP1:chr9:129913984	TRUE	intron_variant	c.1185+1982A>G	-	FNBP1	formin binding protein 1	ENSG00000187239	protein_coding	-	2.02	-	-	AluJb
FNBP1:chr9:129914241	TRUE	intron_variant	c.1185+1725A>G	-	FNBP1	formin binding protein 1	ENSG00000187239	protein_coding	-	3.02833	-	-	AluJo
FNBP1:chr9:129921353	TRUE	intron_variant	c.1170+2491A>G	-	FNBP1	formin binding protein 1	ENSG00000187239	protein_coding	-	2.42571	-	-	FLAM_C
PRRC2B:chr9:131403623	TRUE	intron_variant	c.-56+9360A>G	-	PRRC2B	proline rich coiled-coil 2B	ENSG00000130723	protein_coding	-	5.49962	-	-	AluSx
EHMT1:chr9:137621577	FALSE	intron_variant	c.21+2528A>G	-	EHMT1	euchromatic histone lysine methyltransferase 1	ENSG00000181090	protein_coding	-	2.39308	-	-	AluSz
EHMT1:chr9:137631371	TRUE	intron_variant	c.21+12322A>G	-	EHMT1	euchromatic histone lysine methyltransferase 1	ENSG00000181090	protein_coding	rs1008329130	5.16636	-	-	AluSq2
CACNA1B:chr9:137942238	TRUE	intron_variant	c.967-10036A>G	-	CACNA1B	calcium voltage-gated channel subunit alpha1 B	ENSG00000148408	protein_coding	rs1021066582	6.34353	-	-	L1PB1
CACNA1B:chr9:138002652	TRUE	intron_variant	c.1975-4115A>G	-	CACNA1B	calcium voltage-gated channel subunit alpha1 B	ENSG00000148408	protein_coding	-	2.94526	-	-	AluJr4
CACNA1B:chr9:138002656	FALSE	intron_variant	c.1975-4111A>G	-	CACNA1B	calcium voltage-gated channel subunit alpha1 B	ENSG00000148408	protein_coding	-	2.21455	-	-	AluJr4
CACNA1B:chr9:138108277	TRUE	intron_variant	c.5428+2470A>G	-	CACNA1B	calcium voltage-gated channel subunit alpha1 B	ENSG00000148408	protein_coding	-	3.82875	-	-	AluJo
NFIB:chr9:14247985	TRUE	intron_variant	c.562+59004A>G	-	NFIB	nuclear factor I B	ENSG00000147862	protein_coding	-	3.15609	-	-	AluJr4
TTC39B:chr9:15167105	TRUE	3_prime_UTR_variant	c.*4914A>G	-	TTC39B	tetratricopeptide repeat domain 39B	ENSG00000155158	protein_coding	-	1.50786	-	-	AluJr
TTC39B:chr9:15167245	TRUE	3_prime_UTR_variant	c.*4774A>G	-	TTC39B	tetratricopeptide repeat domain 39B	ENSG00000155158	protein_coding	-	17.4722	-	-	AluJr
SH3GL2:chr9:17682597	FALSE	intron_variant	c.46-64469A>G	-	SH3GL2	SH3 domain containing GRB2 like 2, endophilin A1	ENSG00000107295	protein_coding	-	16.9329	-	-	L1PA8A
ADAMTSL1:chr9:18702866	FALSE	intron_variant	c.1575-3881A>G	-	ADAMTSL1	ADAMTS like 1	ENSG00000178031	protein_coding	-	10.661	-	-	AluSx1
MLLT3:chr9:20531190	TRUE	intron_variant	c.194-74404A>G	-	MLLT3	MLLT3, super elongation complex subunit	ENSG00000171843	protein_coding	rs928994537	4.36562	-	-	AluSq2
MLLT3:chr9:20548943	TRUE	intron_variant	c.193+71711A>G	-	MLLT3	MLLT3, super elongation complex subunit	ENSG00000171843	protein_coding	-	10.7569	-	-	AluJb
MLLT3:chr9:20548947	TRUE	intron_variant	c.193+71707A>G	-	MLLT3	MLLT3, super elongation complex subunit	ENSG00000171843	protein_coding	-	12.5767	-	-	AluJb
PUM3:chr9:2767767	TRUE	intron_variant	c.*126+14989A>G	-	PUM3	pumilio RNA binding family member 3	ENSG00000080608	nonsense_mediated_decay	-	2.90741	-	-	AluJb
PUM3:chr9:2767782	TRUE	intron_variant	c.*126+14974A>G	-	PUM3	pumilio RNA binding family member 3	ENSG00000080608	nonsense_mediated_decay	-	7.554	-	-	AluJb
PAX5:chr9:37011095	FALSE	intron_variant	c.410+3902A>G	-	PAX5	paired box 5	ENSG00000196092	protein_coding	-	11.2705	-	-	AluJb
PAX5:chr9:37011099	FALSE	intron_variant	c.410+3898A>G	-	PAX5	paired box 5	ENSG00000196092	protein_coding	rs569959367	15.1814	-	-	AluJb
ZCCHC7:chr9:37131620	TRUE	intron_variant	c.610+4678A>G	-	ZCCHC7	zinc finger CCHC-type containing 7	ENSG00000147905	protein_coding	rs116091951	20.778	-	-	AluSz
ZCCHC7:chr9:37206916	TRUE	intron_variant	c.610+79974A>G	-	ZCCHC7	zinc finger CCHC-type containing 7	ENSG00000147905	protein_coding	rs1222872423	20.5108	-	-	AluJr
FRG1HP:chr9:41206803	FALSE	intron_variant,non_coding_transcript_variant	n.446-5937A>G	-	FRG1HP	FSHD region gene 1 family member H, pseudogene	ENSG00000276291	transcribed_unprocessed_pseudogene	-	7.94923	-	-	HAL1
AK3:chr9:4732914	TRUE	intron_variant	c.151+8023A>G	-	AK3	adenylate kinase 3	ENSG00000147853	protein_coding	rs1164852871	4.7256	-	-	AluJr
AK3:chr9:4732943	TRUE	intron_variant	c.151+7994A>G	-	AK3	adenylate kinase 3	ENSG00000147853	protein_coding	-	2.81059	-	-	AluJr
AK3:chr9:4732960	TRUE	intron_variant	c.151+7977A>G	-	AK3	adenylate kinase 3	ENSG00000147853	protein_coding	-	20	-	-	AluJr
GNAQ:chr9:77840415	TRUE	intron_variant	c.322-24645A>G	-	GNAQ	G protein subunit alpha q	ENSG00000156052	protein_coding	-	6.84375	-	-	AluSx
UBQLN1:chr9:83697296	FALSE	intron_variant	c.180+10204A>G	-	UBQLN1	ubiquilin 1	ENSG00000135018	protein_coding	-	2.88429	-	-	AluSx3
NTRK2:chr9:84719900	FALSE	intron_variant	c.584-3673A>G	-	NTRK2	neurotrophic receptor tyrosine kinase 2	ENSG00000148053	protein_coding	COSV52854919	7.81059	-	-	AluSx
PTPRD:chr9:8594991	TRUE	intron_variant	c.352+38326A>G	-	PTPRD	protein tyrosine phosphatase, receptor type D	ENSG00000153707	protein_coding	-	4.01462	-	-	AluY
DAPK1:chr9:87541445	TRUE	intron_variant	c.62+42306A>G	-	DAPK1	death associated protein kinase 1	ENSG00000196730	protein_coding	-	5.11368	-	-	AluSz6
DAPK1:chr9:87541469	TRUE	intron_variant	c.62+42330A>G	-	DAPK1	death associated protein kinase 1	ENSG00000196730	protein_coding	-	1.11133	-	-	AluSz6
DAPK1:chr9:87541477	TRUE	intron_variant	c.62+42338A>G	-	DAPK1	death associated protein kinase 1	ENSG00000196730	protein_coding	-	1.16	-	-	AluSz6
[truncated: 44 more rows]
