# Supplementary material for: Editome profiling and cross-cohort validation reveal A-to-I RNA editing dysregulation in the hippocampus and prefrontal cortex of sepsis patients
Source: Front Psychiatry. 2026 Mar 3;16:1742710. doi: 10.3389/fpsyt.2025.1742710 (PMC12993761; doi:10.3389/fpsyt.2025.1742710)
Supplement: Supplementary Table 5 — Differential A-to-I RNA editing sites in the brain samples. [file Table5.xlsx]

## Sheet: Sheet1
site_id	p.GLM	known_site	Consequence	AAchange	NTchange	BIOTYPE	SYMBOL	description	ensembl_gene_id	Repeat	Editing_level_control	Editing_level_sepsis	difference
COPG2:chr7:130520321	0.0310467	FALSE	intron_variant	-	c.2150-11662A>G	protein_coding	COPG2	coatomer protein complex subunit gamma 2	ENSG00000158623	Non-repeat	7.1	2.9	-4.2
NLGN1:chr3:173924598	0.0446966	TRUE	intron_variant	-	c.646+116766A>G	protein_coding	NLGN1	neuroligin 1	ENSG00000169760	AluJb	12.3	5.7	-6.7
NEK6:chr9:124279341	0.0493992	FALSE	intron_variant	-	c.-92-13508A>G	protein_coding	NEK6	NIMA related kinase 6	ENSG00000119408	AluSz	14.2	8	-6.2
ERBB4:chr2:212340176	0.0348558	TRUE	intron_variant	-	c.82+198273A>G	protein_coding	ERBB4	erb-b2 receptor tyrosine kinase 4	ENSG00000178568	AluJb	24.8	10.9	-13.8
ABI2:chr2:203367960	0.00105234	TRUE	intron_variant	-	c.285+916A>G	protein_coding	ABI2	abl interactor 2	ENSG00000138443	AluJb	36.8	11.6	-25.2
DDX46:chr5:134780968	0.036548	TRUE	intron_variant	-	c.766-165A>G	protein_coding	DDX46	DEAD-box helicase 46	ENSG00000145833	AluJr4	13.6	4.8	-8.8
PCDH9:chr13:66853848	0.0107379	FALSE	intron_variant	-	c.3138+49656A>G	protein_coding	PCDH9	protocadherin 9	ENSG00000184226	FLAM_A	8.5	2.9	-5.6
AL031056.1:chr6:149244838	0.0153731	TRUE	non_coding_transcript_exon_variant	-	n.1477A>G	lncRNA	AL031056.1		ENSG00000228408	AluSz	12.4	5.3	-7.1
HNRNPC:chr14:21244135	0.0133364	TRUE	intron_variant	-	c.-36-9906A>G	protein_coding	HNRNPC	heterogeneous nuclear ribonucleoprotein C (C1/C2)	ENSG00000092199	AluSq	30.5	17.3	-13.1
VTI1A:chr10:112780095	0.0339601	TRUE	intron_variant	-	c.561-35195A>G	protein_coding	VTI1A	vesicle transport through interaction with t-SNAREs 1A	ENSG00000151532	AluJr	17.3	35	17.8
FAM102A:chr9:127978573	0.0402696	FALSE	intron_variant	-	c.146+1419A>G	protein_coding	FAM102A	family with sequence similarity 102 member A	ENSG00000167106	AluSz	11.9	26.3	14.4
KLHL8:chr4:87208440	0.0104677	TRUE	intron_variant	-	c.-152+11978A>G	protein_coding	KLHL8	kelch like family member 8	ENSG00000145332	AluJb	33.9	18.7	-15.2
SIK3:chr11:117071826	0.0389248	TRUE	intron_variant	-	c.273+26317A>G	protein_coding	SIK3	SIK family kinase 3	ENSG00000160584	AluJb	35.8	25.6	-10.3
FAM155A:chr13:107851877	0.0206387	TRUE	intron_variant	-	c.915+13805A>G	protein_coding	FAM155A	family with sequence similarity 155 member A	ENSG00000204442	AluJr	3.1	8.3	5.2
KCNIP4:chr4:21883232	0.00122549	TRUE	intron_variant	-	c.61+65339A>G	protein_coding	KCNIP4	potassium voltage-gated channel interacting protein 4	ENSG00000185774	AluJr4	9.8	2.9	-6.9
CASC15:chr6:22178743	0.0240812	FALSE	intron_variant,non_coding_transcript_variant	-	n.1062-12824A>G	lncRNA	CASC15	cancer susceptibility 15	ENSG00000272168	L1PA2	7.7	3.2	-4.6
ZSWIM6:chr5:61379060	0.00860119	TRUE	intron_variant	-	c.676+46112A>G	protein_coding	ZSWIM6	zinc finger SWIM-type containing 6	ENSG00000130449	AluJr	30.7	14.7	-16
DIP2B:chr12:50528385	0.021629	TRUE	intron_variant	-	c.100+23145A>G	protein_coding	DIP2B	disco interacting protein 2 homolog B	ENSG00000066084	FLAM_C	46.7	28.1	-18.6
AEBP2:chr12:19665129	0.0175978	TRUE	intron_variant	-	c.339-55504A>G	protein_coding	AEBP2	AE binding protein 2	ENSG00000139154	AluJb	12.5	4.1	-8.4
BABAM2:chr2:28159839	0.0432244	TRUE	intron_variant	-	c.680+30459A>G	protein_coding	BABAM2	BRISC and BRCA1 A complex member 2	ENSG00000158019	AluSx1	29.9	17.2	-12.7
BMP2K:chr4:78867100	0.0221184	TRUE	intron_variant	-	c.1231+1380A>G	protein_coding	BMP2K	BMP2 inducible kinase	ENSG00000138756	AluSz6	16.5	7.3	-9.2
NOL9:chr1:6525272	0.0237302	TRUE	3_prime_UTR_variant	-	c.*582A>G	protein_coding	NOL9	nucleolar protein 9	ENSG00000162408	AluJr	24.6	7	-17.6
AL162253.2:chr9:5614525	0.00909909	TRUE	intron_variant,non_coding_transcript_variant	-	n.182+15042A>G	lncRNA	AL162253.2	NA	ENSG00000286162	AluSz	18.1	8	-10.2
AL024498.2:chr6:10755898	0.0168724	TRUE	intron_variant	-	c.100+6200A>G	nonsense_mediated_decay	AL024498.2	novel transcript, TMEM14B-SYCP2L readthrough	ENSG00000272162	AluSz	30	13.4	-16.5
