# Supplementary material for: Editome profiling and cross-cohort validation reveal A-to-I RNA editing dysregulation in the hippocampus and prefrontal cortex of sepsis patients
Source: Front Psychiatry. 2026 Mar 3;16:1742710. doi: 10.3389/fpsyt.2025.1742710 (PMC12993761; doi:10.3389/fpsyt.2025.1742710)
Supplement: Supplementary Table 6 — Differential A-to-I RNA editing sites in the hippocampus samples. [file Table6.xlsx]

## Sheet: Sheet1
site_id	r.pearson	p.pearson
COPG2:chr7:130520321	0.364298	0.0617399
NLGN1:chr3:173924598	-0.379133	0.0466232
