# Supplementary material for: Editome profiling and cross-cohort validation reveal A-to-I RNA editing dysregulation in the hippocampus and prefrontal cortex of sepsis patients
Source: Front Psychiatry. 2026 Mar 3;16:1742710. doi: 10.3389/fpsyt.2025.1742710 (PMC12993761; doi:10.3389/fpsyt.2025.1742710)
Supplement: Supplementary Table 7 — Differential A-to-I RNA editing sites in the prefrontal cortex samples. [file Table7.xlsx]

## Sheet: Sheet1
site_id	p.GLM	known_site	Consequence	AAchange	NTchange	BIOTYPE	SYMBOL	description	ensembl_gene_id	Repeat	editing_level_control_hippocampus	editing_level_sepsis_hippocampus	difference
MCCC1:chr3:183031877	0.000153373	TRUE	intron_variant	-	c.1681+2114A>G	protein_coding	MCCC1	methylcrotonoyl-CoA carboxylase 1	ENSG00000078070	AluJr	33.3	16.7	-16.7
OSBPL1A:chr18:24210564	0.0427665	TRUE	intron_variant	-	c.1602-14364A>G	protein_coding	OSBPL1A	oxysterol binding protein like 1A	ENSG00000141447	AluJb	30.1	12.4	-17.7
SIK3:chr11:117070891	0.00888218	TRUE	intron_variant	-	c.273+27252A>G	protein_coding	SIK3	SIK family kinase 3	ENSG00000160584	AluSq2	16.2	4.4	-11.8
FAM193A:chr4:2649294	0.0401437	TRUE	intron_variant	-	c.438+2462A>G	protein_coding	FAM193A	family with sequence similarity 193 member A	ENSG00000125386	AluJo	33.9	16.4	-17.5
LRRTM4:chr2:77206257	0.0269532	TRUE	intron_variant	-	c.1554+312061A>G	protein_coding	LRRTM4	leucine rich repeat transmembrane neuronal 4	ENSG00000176204	AluSz	4	14.7	10.7
DUSP19:chr2:183099890	0.0444714	TRUE	3_prime_UTR_variant	-	c.*4232A>G	protein_coding	DUSP19	dual specificity phosphatase 19	ENSG00000162999	AluSz6	34.4	60.7	26.2
TFCP2:chr12:51135993	0.0358196	TRUE	intron_variant	-	c.123-17221A>G	protein_coding	TFCP2	transcription factor CP2	ENSG00000135457	L2a	15.4	3.3	-12
MORF4L1:chr15:78888346	0.00237087	TRUE	intron_variant	-	c.440+997A>G	protein_coding	MORF4L1	mortality factor 4 like 1	ENSG00000185787	AluJo	19.2	4.8	-14.4
ADGRB3:chr6:68706990	0.0142584	TRUE	intron_variant	-	c.757+67558A>G	protein_coding	ADGRB3	adhesion G protein-coupled receptor B3	ENSG00000135298	AluY	25.6	8.1	-17.5
USP47:chr11:11892781	0.0123491	TRUE	intron_variant	-	c.556+675A>G	protein_coding	USP47	ubiquitin specific peptidase 47	ENSG00000170242	AluJo	19	6.6	-12.4
ABI2:chr2:203367960	0.000956585	TRUE	intron_variant	-	c.285+916A>G	protein_coding	ABI2	abl interactor 2	ENSG00000138443	AluJb	33.4	5	-28.4
COPG2:chr7:130513290	0.0373087	FALSE	intron_variant	-	c.2150-4631A>G	protein_coding	COPG2	coatomer protein complex subunit gamma 2	ENSG00000158623	AluSq2	5.5	14	8.5
FRRS1L:chr9:109140810	0.0426916	TRUE	intron_variant	-	c.709+533A>G	protein_coding	FRRS1L	ferric chelate reductase 1 like	ENSG00000260230	FLAM_C	16.9	7.2	-9.7
KCNJ6:chr21:37617292	0.00958035	TRUE	3_prime_UTR_variant	-	c.*7867A>G	protein_coding	KCNJ6	potassium voltage-gated channel subfamily J member 6	ENSG00000157542	AluSz6	17.9	38.9	21
TMCC1:chr3:129785989	0.0165187	TRUE	intron_variant	-	c.576+41814A>G	protein_coding	TMCC1	transmembrane and coiled-coil domain family 1	ENSG00000172765	AluSz6	18.6	4.5	-14.2
TRIM9:chr14:50995115	0.00924805	TRUE	intron_variant	-	c.1603+2935A>G	protein_coding	TRIM9	tripartite motif containing 9	ENSG00000100505	FLAM_A	8.3	2	-6.3
CASC15:chr6:22178743	0.0495794	FALSE	intron_variant,non_coding_transcript_variant	-	n.1062-12824A>G	lncRNA	CASC15	cancer susceptibility 15	ENSG00000272168	L1PA2	6.4	2.3	-4.1
AEBP2:chr12:19665129	0.0014829	TRUE	intron_variant	-	c.339-55504A>G	protein_coding	AEBP2	AE binding protein 2	ENSG00000139154	AluJb	11.7	2.5	-9.3
ZSWIM6:chr5:61379060	0.0434136	TRUE	intron_variant	-	c.676+46112A>G	protein_coding	ZSWIM6	zinc finger SWIM-type containing 6	ENSG00000130449	AluJr	32.6	17.1	-15.4
METTL7A:chr12:50931504	0.00324167	TRUE	3_prime_UTR_variant	-	c.*1354A>G	protein_coding	METTL7A	methyltransferase like 7A	ENSG00000185432	AluSq2	24.1	9.8	-14.4
AC006001.3:chr7:66533213	0.0206924	TRUE	intron_variant,non_coding_transcript_variant	-	n.1309-1342A>G	processed_transcript	AC006001.3	RAB guanine nucleotide exchange factor (GEF) 1 (RABGEF1) pseudogene	ENSG00000229180	AluJr	38.9	13.1	-25.8
GALNT17:chr7:71138277	0.0152852	TRUE	intron_variant	-	c.238+5237A>G	protein_coding	GALNT17	polypeptide N-acetylgalactosaminyltransferase 17	ENSG00000185274	AluJr	60.5	16.7	-43.8
TENM3:chr4:182524822	0.0066567	TRUE	intron_variant	-	c.512-76102A>G	protein_coding	TENM3	teneurin transmembrane protein 3	ENSG00000218336	AluJb	86.7	34.7	-51.9
KCNIP4:chr4:21765229	0.0190725	TRUE	intron_variant	-	c.61+183342A>G	protein_coding	KCNIP4	potassium voltage-gated channel interacting protein 4	ENSG00000185774	AluJb	29.7	17.6	-12.1
PXMP4:chr20:33705050	0.0117241	TRUE	3_prime_UTR_variant	-	c.*2656A>G	protein_coding	PXMP4	peroxisomal membrane protein 4	ENSG00000101417	AluSx1	43	20.7	-22.3
RYR2:chr1:237374339	0.0124793	TRUE	intron_variant	-	c.385-378A>G	protein_coding	RYR2	ryanodine receptor 2	ENSG00000198626	FLAM_C	36.5	16.9	-19.7
MAVS:chr20:3870544	0.00241697	TRUE	3_prime_UTR_variant	-	c.*4397A>G	protein_coding	MAVS	mitochondrial antiviral signaling protein	ENSG00000088888	FLAM_C	25.7	7.3	-18.3
FBXO42:chr1:16308542	0.00518489	TRUE	intron_variant	-	c.251-2623A>G	protein_coding	FBXO42	F-box protein 42	ENSG00000037637	AluJb	45.2	18.9	-26.3
NRG3:chr10:82062485	0.00161144	TRUE	intron_variant	-	c.823+186322A>G	protein_coding	NRG3	neuregulin 3	ENSG00000185737	AluSx	5	16.9	11.9
PRDM1:chr6:106073146	0.0455481	FALSE	intron_variant	-	c.-66-15055A>G	protein_coding	PRDM1	PR/SET domain 1	ENSG00000057657	AluSx1	32.5	19.4	-13.1
BMP2K:chr4:78867100	0.0284023	TRUE	intron_variant	-	c.1231+1380A>G	protein_coding	BMP2K	BMP2 inducible kinase	ENSG00000138756	AluSz6	18.3	6.5	-11.8
AC008073.3:chr2:24134928	0.044436	TRUE	intron_variant	-	c.7-191A>G	nonsense_mediated_decay	AC008073.3	novel transcript	ENSG00000276087	AluSz6	28.7	6.9	-21.8
