# Supplementary material for: Editome profiling and cross-cohort validation reveal A-to-I RNA editing dysregulation in the hippocampus and prefrontal cortex of sepsis patients
Source: Front Psychiatry. 2026 Mar 3;16:1742710. doi: 10.3389/fpsyt.2025.1742710 (PMC12993761; doi:10.3389/fpsyt.2025.1742710)
Supplement: Supplementary Table 8 — cis-regulatory effect of differential A-to-I RNA editing on edited gene expression in all samples. [file Table8.xlsx]

## Sheet: Sheet1
site_id	p.GLM	known_site	Consequence	NTchange	BIOTYPE	SYMBOL	description	ensembl_gene_id	Repeat	editing_level_control_cortex	editing_level_sepsis_cortex	difference
POGZ:chr1:151456016	0.0207355	TRUE	intron_variant	c.-2+3136A>G	protein_coding	POGZ	pogo transposable element derived with ZNF domain	ENSG00000143442	FLAM_C	65.6	38.2	-27.4
CFLAR:chr2:201164154	0.0368983	TRUE	3_prime_UTR_variant	c.*181A>G	protein_coding	CFLAR	CASP8 and FADD like apoptosis regulator	ENSG00000003402	AluSx1	18.9	7.6	-11.4
LUC7L2:chr7:139368617	0.00757967	TRUE	intron_variant	c.62-7445A>G	protein_coding	LUC7L2	LUC7 like 2, pre-mRNA splicing factor	ENSG00000146963	AluSx1	22.9	5.1	-17.8
SPAG9:chr17:50964331	0.0296233	TRUE	3_prime_UTR_variant	c.*1941A>G	protein_coding	SPAG9	sperm associated antigen 9	ENSG00000008294	AluSx	17.8	5.2	-12.6
WBP1L:chr10:102773778	0.0220747	TRUE	intron_variant	c.91-24215A>G	protein_coding	WBP1L	WW domain binding protein 1 like	ENSG00000166272	AluYh3a3	27	14.7	-12.3
TET3:chr2:74085081	0.0371961	TRUE	intron_variant	c.2680-2749A>G	protein_coding	TET3	tet methylcytosine dioxygenase 3	ENSG00000187605	L1MB3	16.4	4.2	-12.2
GARNL3:chr9:127378562	0.0197666	TRUE	intron_variant	c.2162-4876A>G	protein_coding	GARNL3	GTPase activating Rap/RanGAP domain like 3	ENSG00000136895	AluSp	31.6	10.2	-21.5
EFCAB6:chr22:43645852	0.00883202	FALSE	intron_variant	c.1984-10636A>G	protein_coding	EFCAB6	EF-hand calcium binding domain 6	ENSG00000186976	A-rich	4	10.6	6.6
DAGLB:chr7:6419160	0.0286636	TRUE	intron_variant	c.1219-2239A>G	protein_coding	DAGLB	diacylglycerol lipase beta	ENSG00000164535	AluSg	1.8	7	5.2
SIK3:chr11:117071826	0.0134021	TRUE	intron_variant	c.273+26317A>G	protein_coding	SIK3	SIK family kinase 3	ENSG00000160584	AluJb	43.9	24.9	-19
ZBTB8OS:chr1:32644671	0.0224108	TRUE	intron_variant	c.133+5762A>G	protein_coding	ZBTB8OS	zinc finger and BTB domain containing 8 opposite strand	ENSG00000176261	AluJo	11.6	25.1	13.5
HOOK3:chr8:43021030	0.00924959	TRUE	3_prime_UTR_variant	c.*2532A>G	protein_coding	HOOK3	hook microtubule tethering protein 3	ENSG00000168172	AluSq2	1.3	8	6.7
RASGRF2:chr5:81061957	0.0147656	TRUE	intron_variant	c.396-6075A>G	protein_coding	RASGRF2	Ras protein specific guanine nucleotide releasing factor 2	ENSG00000113319	AluJb	32.1	53.4	21.3
ZFYVE28:chr4:2325675	0.0369471	TRUE	intron_variant	c.702-5404A>G	protein_coding	ZFYVE28	zinc finger FYVE-type containing 28	ENSG00000159733	AluJr	6.8	26.1	19.3
PCDH9:chr13:66853848	0.0199518	FALSE	intron_variant	c.3138+49656A>G	protein_coding	PCDH9	protocadherin 9	ENSG00000184226	FLAM_A	9	3.4	-5.7
RAB11FIP4:chr17:31534443	0.0360287	TRUE	3_prime_UTR_variant	c.*2711A>G	protein_coding	RAB11FIP4	RAB11 family interacting protein 4	ENSG00000131242	AluJr	17.2	5.1	-12.1
KLHL8:chr4:87208440	0.00266808	TRUE	intron_variant	c.-152+11978A>G	protein_coding	KLHL8	kelch like family member 8	ENSG00000145332	AluJb	44	19.2	-24.8
SCMH1:chr1:41157035	0.0183292	TRUE	intron_variant	c.-68+2690A>G	protein_coding	SCMH1	Scm polycomb group protein homolog 1	ENSG00000010803	AluJr	13.6	27	13.5
SNED1:chr2:241055104	0.0320932	TRUE	intron_variant	c.2257+1778A>G	protein_coding	SNED1	sushi, nidogen and EGF like domains 1	ENSG00000162804	AluSx	25.6	44.5	18.9
COPG2:chr7:130512052	0.0334878	TRUE	intron_variant	c.2150-3393A>G	protein_coding	COPG2	coatomer protein complex subunit gamma 2	ENSG00000158623	AluSx	16	8.5	-7.5
ACSL3:chr2:222907714	0.0418899	TRUE	intron_variant	c.-40-1019A>G	protein_coding	ACSL3	acyl-CoA synthetase long chain family member 3	ENSG00000123983	AluJr	9.2	19.2	10
AUTS2:chr7:70543504	0.00788072	TRUE	intron_variant	c.690+107723A>G	protein_coding	AUTS2	AUTS2, activator of transcription and developmental regulator	ENSG00000158321	AluSx1	10.3	21.4	11
LRRTM4:chr2:77466772	0.0187374	TRUE	intron_variant	c.1554+51546A>G	protein_coding	LRRTM4	leucine rich repeat transmembrane neuronal 4	ENSG00000176204	AluSx1	18.1	35.9	17.8
ATRNL1:chr10:115445311	0.0478877	TRUE	intron_variant	c.3323-16630A>G	protein_coding	ATRNL1	attractin like 1	ENSG00000107518	AluSz6	22.7	33.6	10.9
AC027644.4:chr7:66720466	0.0396537	TRUE	intron_variant	c.398-51417A>G	nonsense_mediated_decay	AC027644.4	novel transcript	ENSG00000284461	AluSz6	26.7	46.4	19.7
L2HGDH:chr14:50246586	0.0309282	TRUE	3_prime_UTR_variant	c.*472A>G	protein_coding	L2HGDH	L-2-hydroxyglutarate dehydrogenase	ENSG00000087299	AluJo	19	37.2	18.1
PPP1R16B:chr20:38841310	0.0317	TRUE	intron_variant	c.250+5135A>G	protein_coding	PPP1R16B	protein phosphatase 1 regulatory subunit 16B	ENSG00000101445	AluJb	17.1	4.8	-12.4
ROCK2:chr2:11188153	0.0379579	TRUE	intron_variant	c.4163+3995A>G	protein_coding	ROCK2	Rho associated coiled-coil containing protein kinase 2	ENSG00000134318	AluSg7	13.3	31	17.8
CHMP3:chr2:86504622	0.00295546	TRUE	3_prime_UTR_variant	c.*1182A>G	protein_coding	CHMP3	charged multivesicular body protein 3	ENSG00000115561	AluJr	4.9	0.8	-4.1
LRP1B:chr2:142117083	0.0100662	TRUE	intron_variant	c.82+13565A>G	protein_coding	LRP1B	LDL receptor related protein 1B	ENSG00000168702	Non-repeat	11	2.7	-8.3
C2orf92:chr2:97676429	0.023863	FALSE	intron_variant	c.232+501A>G	protein_coding	C2orf92	chromosome 2 open reading frame 92	ENSG00000228486	AluSx	6.8	15.5	8.7
ROCK2:chr2:11219703	0.00953418	TRUE	intron_variant	c.1260-677A>G	protein_coding	ROCK2	Rho associated coiled-coil containing protein kinase 2	ENSG00000134318	AluJo	15.3	29	13.8
PSPC1:chr13:19714643	0.0154813	TRUE	intron_variant	c.1159-5044A>G	protein_coding	PSPC1	paraspeckle component 1	ENSG00000121390	AluJb	27	10.8	-16.2
KCNIP4:chr4:21765229	0.0266232	TRUE	intron_variant	c.61+183342A>G	protein_coding	KCNIP4	potassium voltage-gated channel interacting protein 4	ENSG00000185774	AluJb	24.1	36.7	12.6
CCDC18-AS1:chr1:93334131	0.0367734	TRUE	intron_variant,non_coding_transcript_variant	n.2291+3246A>G	lncRNA	CCDC18-AS1	CCDC18 antisense RNA 1	ENSG00000223745	AluJr	7.2	17.1	9.8
CIT:chr12:119726431	0.010405	TRUE	intron_variant	c.3591+2071A>G	protein_coding	CIT	citron rho-interacting serine/threonine kinase	ENSG00000122966	AluJr	24.8	8.7	-16.1
ACAP2:chr3:195321351	0.0399169	TRUE	intron_variant	c.745-538A>G	protein_coding	ACAP2	ArfGAP with coiled-coil, ankyrin repeat and PH domains 2	ENSG00000114331	AluSx	9.5	32.3	22.8
AL162253.2:chr9:5614525	0.0141609	TRUE	intron_variant,non_coding_transcript_variant	n.182+15042A>G	lncRNA	AL162253.2	NA	ENSG00000286162	AluSz	17.6	8.3	-9.2
AL024498.2:chr6:10755898	0.0240971	TRUE	intron_variant	c.100+6200A>G	nonsense_mediated_decay	AL024498.2	novel transcript, TMEM14B-SYCP2L readthrough	ENSG00000272162	AluSz	34.2	9.5	-24.7
