# Supplementary material for: Editome profiling and cross-cohort validation reveal A-to-I RNA editing dysregulation in the hippocampus and prefrontal cortex of sepsis patients
Source: Front Psychiatry. 2026 Mar 3;16:1742710. doi: 10.3389/fpsyt.2025.1742710 (PMC12993761; doi:10.3389/fpsyt.2025.1742710)
Supplement: Supplementary Table 9 — Cis-regulatory effect of differential A-to-I RNA editing on edited gene expression in the hippocampus samples. [file Table9.xlsx]

## Sheet: Sheet1
site_id	r.spearman	p.spearman
OSBPL1A:chr18:24210564*	0.676073	0.0157928
SIK3:chr11:117070891*	0.577651	0.0491861
