# Supplementary material for: Editome profiling and cross-cohort validation reveal A-to-I RNA editing dysregulation in the hippocampus and prefrontal cortex of sepsis patients
Source: Front Psychiatry. 2026 Mar 3;16:1742710. doi: 10.3389/fpsyt.2025.1742710 (PMC12993761; doi:10.3389/fpsyt.2025.1742710)
Supplement: Supplementary Table 10 — Cis-regulatory effect of differential A-to-I RNA editing on edited gene expression in the cortex samples. [file Table10.xlsx]

## Sheet: Sheet1
site_id	r.spearman	p.spearman
POGZ:chr1:151456016*	-0.850315	0.00747141
CFLAR:chr2:201164154*	-0.698897	0.0167156
LUC7L2:chr7:139368617	-0.747926	0.0204819
SPAG9:chr17:50964331	-0.668762	0.0344852
WBP1L:chr10:102773778	0.619592	0.0420401
TET3:chr2:74085081	-0.631949	0.0499751
